# Supplementary material for: Controllable multiple-step configuration transformations in a thermal/photoinduced reaction
Source: Nat Commun. 2022 May 23;13:2847. doi: 10.1038/s41467-022-30597-w (PMC9126889; doi:10.1038/s41467-022-30597-w)
Supplement: Supplementary file 3 — Source Data [file 41467_2022_30597_MOESM3_ESM.xlsx]

## Sheet: Figure 3a
CP1 as simulated		CP1 as synthesized		Irradiated at -50 °C for 0.5 h		Irradiated at -50 °C for 1.0 h		Irradiated at -50 °C for 2.0 h		Irradiated at -50 °C for 4.0 h		CP1-1 as simulated
2Theta /degree	Intensity	2Theta /degree	Intensity	2Theta /degree	Intensity	2Theta /degree	Intensity	2Theta /degree	Intensity	2Theta /degree	Intensity	2Theta /degree	Intensity
5	86.6385	3.01087	1205	3.01087	1260	3.01087	1149	3.01087	1216	3.01087	1229	5	112.872
5.02	93.5842	3.03287	1205.78	3.03287	1223.12	3.03287	1190.73	3.03287	1245.8	3.03287	1226.12	5.02	122.21
5.04	101.595	3.05487	1187.09	3.05487	1232.63	3.05487	1167.18	3.05487	1150.52	3.05487	1234.55	5.04	132.978
5.06	110.884	3.07687	1152.44	3.07687	1214.53	3.07687	1096.03	3.07687	1208.27	3.07687	1176.63	5.06	145.466
5.08	121.72	3.09887	1189.71	3.09887	1124.88	3.09887	1123.79	3.09887	1137.88	3.09887	1169.06	5.08	160.039
5.1	134.445	3.12087	1178.41	3.12087	1140.71	3.12087	1136.85	3.12087	1154.02	3.12087	1206.48	5.1	177.167
5.12	149.505	3.14287	1092.48	3.14287	1118.05	3.14287	1104.29	3.14287	1139.66	3.14287	1163.87	5.12	197.458
5.14	167.485	3.16487	1090.56	3.16487	1086.51	3.16487	1105.68	3.16487	1146.97	3.16487	1109.16	5.14	221.714
5.16	189.165	3.18687	1134.28	3.18687	1142.05	3.18687	1084.34	3.18687	1131.38	3.18687	1085.29	5.16	251.008
5.18	215.6	3.20887	1088.12	3.20887	1114.34	3.20887	1109.25	3.20887	1088.67	3.20887	1137.14	5.18	286.815
5.2	248.248	3.23087	1059.84	3.23087	1100.4	3.23087	1066.93	3.23087	1083.79	3.23087	1091.84	5.2	337.533
5.22	297.385	3.25287	1025.57	3.25287	1042.11	3.25287	1087.56	3.25287	1072.46	3.25287	1100.4	5.22	393.379
5.24	349.762	3.27487	1044.65	3.27487	1064.51	3.27487	1041.47	3.27487	1102.47	3.27487	1072.77	5.24	464.735
5.26	417.782	3.29687	1052.17	3.29687	1077.24	3.29687	1050.96	3.29687	1097.1	3.29687	1081.24	5.26	557.795
5.28	502.578	3.31887	1019.09	3.31887	1069.03	3.31887	1044.64	3.31887	1022.62	3.31887	1057.37	5.28	675.884
5.3	627.258	3.34087	1040.85	3.34087	1068.84	3.34087	989.816	3.34087	1017.47	3.34087	1000.64	5.3	848.67
5.32	807.375	3.36287	967.36	3.36287	1048.56	3.36287	984.87	3.36287	1009.45	3.36287	1049.4	5.32	1101.12
5.34	1085.61	3.38487	985.776	3.38487	1046.46	3.38487	974.268	3.38487	950.418	3.38487	1005.76	5.34	1496.22
5.36	1543.87	3.40687	1005.06	3.40687	989.487	3.40687	994.903	3.40687	957.752	3.40687	1018.67	5.36	2152.49
5.38	2317.03	3.42887	951.796	3.42887	937.551	3.42887	975.126	3.42887	974.731	3.42887	998.821	5.38	3257.59
5.4	3573.15	3.45087	952.749	3.45087	882.408	3.45087	937.396	3.45087	959.329	3.45087	955.391	5.4	5027.88
5.42	5389.42	3.47287	987.934	3.47287	901.323	3.47287	912.549	3.47287	940.096	3.47287	959.255	5.42	7498.89
5.44	7302.92	3.49487	935.205	3.49487	910.974	3.49487	924.571	3.49487	921.674	3.49487	924.546	5.44	9833.82
5.46	7826.77	3.51687	876.654	3.51687	916.738	3.51687	912.207	3.51687	915.654	3.51687	951.304	5.46	10000
5.48	6362.52	3.53887	893.065	3.53887	909.525	3.53887	828.115	3.53887	904.041	3.53887	927.236	5.48	7805.31
5.5	4378.95	3.56087	890.933	3.56087	908.458	3.56087	832.146	3.56087	855.213	3.56087	888.604	5.5	5280.82
5.52	2849.31	3.58287	863.496	3.58287	896.424	3.58287	832.259	3.58287	884.361	3.58287	916.309	5.52	3425.06
5.54	1866.82	3.60487	843.646	3.60487	846.389	3.60487	809.305	3.60487	865.412	3.60487	925.704	5.54	2254.91
5.56	1279.05	3.62687	859.883	3.62687	821	3.62687	819.935	3.62687	815.202	3.62687	899.02	5.56	1558.64
5.58	929.046	3.64887	868.01	3.64887	846.307	3.64887	837.03	3.64887	799.119	3.64887	881.426	5.58	1141.59
5.6	710.198	3.67087	836.139	3.67087	887.575	3.67087	862.832	3.67087	824.687	3.67087	861.876	5.6	877.494
5.62	563.538	3.69287	805.001	3.69287	864.378	3.69287	838.952	3.69287	836.715	3.69287	824.381	5.62	698.284
5.64	459.381	3.71487	824.293	3.71487	820.908	3.71487	830.46	3.71487	813.355	3.71487	836.013	5.64	569.832
5.66	382.435	3.73687	801.552	3.73687	799.084	3.73687	790.118	3.73687	794.232	3.73687	847.322	5.66	474.304
5.68	324.027	3.75887	778.656	3.75887	813.433	3.75887	756.134	3.75887	834.567	3.75887	834.821	5.68	401.391
5.7	278.762	3.78087	778.155	3.78087	796.479	3.78087	774.838	3.78087	802.479	3.78087	819.536	5.7	344.594
5.72	243.079	3.80287	761.204	3.80287	767.982	3.80287	755.611	3.80287	785.929	3.80287	803.903	5.72	299.592
5.74	214.542	3.82487	776.626	3.82487	760.721	3.82487	733.633	3.82487	765.526	3.82487	794.998	5.74	263.411
5.76	191.445	3.84687	731.851	3.84687	742.264	3.84687	755.892	3.84687	726.341	3.84687	778.258	5.76	233.96
5.78	172.564	3.86887	739.24	3.86887	721.223	3.86887	766.512	3.86887	741.794	3.86887	775.108	5.78	209.731
5.8	157.004	3.89087	736.093	3.89087	701.525	3.89087	715.435	3.89087	715.043	3.89087	772.217	5.8	189.618
5.82	144.102	3.91287	714.11	3.91287	697.984	3.91287	681.441	3.91287	698.63	3.91287	737.331	5.82	172.798
5.84	133.358	3.93487	729.032	3.93487	695.484	3.93487	689.487	3.93487	724.292	3.93487	698.448	5.84	158.649
5.86	124.391	3.95687	694.061	3.95687	674.388	3.95687	718.27	3.95687	725.072	3.95687	691.513	5.86	146.692
5.88	116.909	3.97887	675.52	3.97887	668.439	3.97887	707.745	3.97887	680.144	3.97887	696.214	5.88	136.559
5.9	110.684	4.00087	658.239	4.00087	650.792	4.00087	688.553	4.00087	650.212	4.00087	692.447	5.9	127.962
5.92	105.538	4.02287	637.262	4.02287	637.612	4.02287	647.727	4.02287	666.135	4.02287	699.915	5.92	120.672
5.94	101.334	4.04487	639.578	4.04487	632.869	4.04487	647.195	4.04487	666.024	4.04487	693.291	5.94	114.512
5.96	97.9637	4.06687	639.41	4.06687	619.87	4.06687	623.392	4.06687	650.33	4.06687	650.962	5.96	109.34
5.98	95.3452	4.08887	622.739	4.08887	610.977	4.08887	609.068	4.08887	649.216	4.08887	639.443	5.98	105.044
6	93.4162	4.11087	613.229	4.11087	592.865	4.11087	592.731	4.11087	624.96	4.11087	646.385	6	101.537
6.02	92.1319	4.13287	609.612	4.13287	599.044	4.13287	586.283	4.13287	614.895	4.13287	628.448	6.02	98.7527
6.04	91.4627	4.15487	607.639	4.15487	578.6	4.15487	583.413	4.15487	608.135	4.15487	626.309	6.04	96.6408
6.06	91.3931	4.17687	584.549	4.17687	594.571	4.17687	588.423	4.17687	599.394	4.17687	619.274	6.06	95.1677
6.08	91.9202	4.19887	579.301	4.19887	579.478	4.19887	576.08	4.19887	600.655	4.19887	589.106	6.08	94.3133
6.1	93.0544	4.22087	561.368	4.22087	566.38	4.22087	558.888	4.22087	560.764	4.22087	595.252	6.1	94.0709
6.12	94.8194	4.24287	591.61	4.24287	565.247	4.24287	548.117	4.24287	568.532	4.24287	599.182	6.12	94.4471
6.14	97.253	4.26487	574.27	4.26487	566.102	4.26487	554.808	4.26487	595.012	4.26487	596.299	6.14	95.4622
6.16	100.41	4.28687	556.148	4.28687	578.406	4.28687	537.614	4.28687	561.792	4.28687	587.445	6.16	97.1517
6.18	104.362	4.30887	547.748	4.30887	535.139	4.30887	548.58	4.30887	575.732	4.30887	575.298	6.18	102.333
6.2	111.54	4.33087	544.263	4.33087	536.174	4.33087	546.413	4.33087	572.988	4.33087	568.313	6.2	105.626
6.22	117.465	4.35287	555.246	4.35287	542.25	4.35287	523.506	4.35287	545.507	4.35287	555.004	6.22	109.817
6.24	124.564	4.37487	555.952	4.37487	529.807	4.37487	513.952	4.37487	568.482	4.37487	584.53	6.24	115.033
6.26	133.04	4.39687	493.053	4.39687	524.451	4.39687	509.128	4.39687	534.637	4.39687	585.708	6.26	121.437
6.28	143.151	4.41887	530.064	4.41887	540.519	4.41887	495.414	4.41887	514.134	4.41887	571.201	6.28	129.24
6.3	155.23	4.44087	538.609	4.44087	511.445	4.44087	492	4.44087	508.005	4.44087	556.815	6.3	138.719
6.32	169.712	4.46287	532.944	4.46287	483.531	4.46287	530.127	4.46287	491.587	4.46287	545.077	6.32	150.235
6.34	187.168	4.48487	523.765	4.48487	504.529	4.48487	524.177	4.48487	494.588	4.48487	490.296	6.34	164.267
6.36	208.361	4.50687	539.552	4.50687	530.895	4.50687	521	4.50687	501.851	4.50687	501.566	6.36	181.456
6.38	234.32	4.52887	502.292	4.52887	512.95	4.52887	485.381	4.52887	520.81	4.52887	502.608	6.38	202.674
6.4	266.466	4.55087	514.789	4.55087	504.698	4.55087	455.77	4.55087	539.487	4.55087	495.117	6.4	229.126
6.42	306.792	4.57287	506.655	4.57287	493.528	4.57287	503.487	4.57287	514.075	4.57287	558.577	6.42	262.511
6.44	358.159	4.59487	481.991	4.59487	478.726	4.59487	509.23	4.59487	501.15	4.59487	526.407	6.44	305.282
6.46	424.795	4.61687	434.138	4.61687	462.644	4.61687	451.576	4.61687	466.802	4.61687	525.486	6.46	361.086
6.48	513.205	4.63887	470.839	4.63887	480.1	4.63887	473.196	4.63887	474.824	4.63887	472.337	6.48	435.593
6.5	634.113	4.66087	482.375	4.66087	495.827	4.66087	488.906	4.66087	484.296	4.66087	507.56	6.5	538.305
6.52	807.072	4.68287	450.306	4.68287	440.953	4.68287	448.899	4.68287	486.868	4.68287	483.911	6.52	686.876
6.54	1070.75	4.70487	453.678	4.70487	429.429	4.70487	460.196	4.70487	434.001	4.70487	468.75	6.54	916.44
6.56	1500.68	4.72687	450.165	4.72687	441.463	4.72687	481.133	4.72687	503.861	4.72687	475.67	6.56	1294.57
6.58	2226.34	4.74887	467.478	4.74887	433.261	4.74887	462.58	4.74887	471.073	4.74887	524.55	6.58	1933.12
6.6	3421.39	4.77087	429.652	4.77087	460.532	4.77087	463.967	4.77087	432.635	4.77087	468.97	6.6	2972.74
6.62	5208.23	4.79287	454.885	4.79287	438.102	4.79287	465.991	4.79287	461.867	4.79287	458.044	6.62	4482.68
6.64	7283.19	4.81487	483.63	4.81487	391.197	4.81487	445.78	4.81487	447.969	4.81487	457.031	6.64	6094
6.66	8267	4.83687	437.826	4.83687	415.919	4.83687	418.806	4.83687	443.516	4.83687	461.645	6.66	6575.84
6.68	7073.14	4.85887	477.027	4.85887	412.357	4.85887	455.891	4.85887	421.233	4.85887	491.637	6.68	5378.86
6.7	4984.03	4.88087	446.345	4.88087	423.045	4.88087	392.687	4.88087	456.971	4.88087	452.342	6.7	3714.27
6.72	3260.6	4.90287	412.141	4.90287	424.57	4.90287	387.084	4.90287	435.741	4.90287	480.886	6.72	2420.96
6.74	2125.4	4.92487	430.584	4.92487	433.792	4.92487	404.861	4.92487	448.347	4.92487	477.406	6.74	1587.77
6.76	1440	4.94687	422.878	4.94687	428.715	4.94687	402.347	4.94687	452.51	4.94687	459.02	6.76	1088.67
6.78	1033.31	4.96887	403.695	4.96887	407.038	4.96887	395.845	4.96887	447.751	4.96887	490.277	6.78	791.49
6.8	782.111	4.99087	444.646	4.99087	444.726	4.99087	405.487	4.99087	452.982	4.99087	464.212	6.8	605.827
6.82	615.948	5.01287	410.014	5.01287	434	5.01287	415.156	5.01287	434.934	5.01287	468.962	6.82	481.495
6.84	498.997	5.03487	420.815	5.03487	426.415	5.03487	394.262	5.03487	425.692	5.03487	487.6	6.84	393.205
6.86	413.047	5.05687	395.003	5.05687	373.854	5.05687	397.001	5.05687	418.717	5.05687	459.134	6.86	327.952
6.88	347.994	5.07887	410.418	5.07887	365.505	5.07887	403.777	5.07887	427.912	5.07887	432.7	6.88	278.382
6.9	297.652	5.10087	422.797	5.10087	383.462	5.10087	404.312	5.10087	424.85	5.10087	486.538	6.9	239.928
6.92	250.391	5.12287	392.36	5.12287	361.077	5.12287	385.64	5.12287	434.142	5.12287	505.145	6.92	209.579
6.94	218.839	5.14487	398.806	5.14487	404.117	5.14487	392.458	5.14487	415.076	5.14487	449.882	6.94	175.71
6.96	193.282	5.16687	421.863	5.16687	398.136	5.16687	421.251	5.16687	440.067	5.16687	486.681	6.96	156.275
6.98	172.352	5.18887	423.46	5.18887	431.323	5.18887	393.699	5.18887	473.124	5.18887	491.677	6.98	140.411
7	155.054	5.21087	403.663	5.21087	461.105	5.21087	392.207	5.21087	425.291	5.21087	465.56	7	127.369
7.02	140.652	5.23287	446.965	5.23287	445.345	5.23287	400.827	5.23287	423.827	5.23287	489.793	7.02	116.594
7.04	128.593	5.25487	432.059	5.25487	436.493	5.25487	402.118	5.25487	407.938	5.25487	491.327	7.04	107.671
7.06	118.46	5.27687	440.276	5.27687	437.66	5.27687	423.872	5.27687	449.458	5.27687	509.926	7.06	100.289
7.08	109.931	5.29887	426.661	5.29887	446.113	5.29887	434.696	5.29887	456.217	5.29887	547.218	7.08	94.2092
7.1	102.761	5.32087	446.475	5.32087	439.121	5.32087	484.683	5.32087	478.056	5.32087	673.267	7.1	89.2536
7.12	96.7578	5.34287	517.817	5.34287	426.206	5.34287	505.543	5.34287	531.132	5.34287	811.748	7.12	85.2882
7.14	91.7775	5.36487	495.213	5.36487	450.424	5.36487	517.261	5.36487	506.072	5.36487	866.278	7.14	82.2163
7.16	87.7102	5.38687	443.221	5.38687	437.504	5.38687	503.301	5.38687	527.248	5.38687	931.212	7.16	79.972
7.18	84.4767	5.40887	443.77	5.40887	437.704	5.40887	474.436	5.40887	482.014	5.40887	961.937	7.18	78.517
7.2	82.0236	5.43087	442.529	5.43087	495.361	5.43087	469.863	5.43087	456.04	5.43087	896.359	7.2	77.839
7.22	80.3219	5.45287	491.286	5.45287	575.81	5.45287	428.521	5.45287	469.364	5.45287	797.083	7.22	77.9518
7.24	79.3662	5.47487	528.855	5.47487	612.574	5.47487	419.687	5.47487	487.7	5.47487	728.985	7.24	78.8976
7.26	79.1755	5.49687	561.833	5.49687	498.889	5.49687	460.333	5.49687	499.889	5.49687	922.111	7.26	80.7511
7.28	79.7963	5.51887	540.174	5.51887	403.929	5.51887	449.894	5.51887	442.51	5.51887	1194.11	7.28	83.6271
7.3	81.3077	5.54087	522.865	5.54087	376.683	5.54087	387.731	5.54087	390.798	5.54087	1145.46	7.3	87.6912
7.32	83.8295	5.56287	487.197	5.56287	389	5.56287	384.515	5.56287	384.98	5.56287	832.25	7.32	93.1775
7.34	87.5349	5.58487	448.752	5.58487	398.637	5.58487	405.637	5.58487	376.296	5.58487	509.19	7.34	100.414
7.36	92.6693	5.60687	413.171	5.60687	390.735	5.60687	417.55	5.60687	360	5.60687	398.06	7.36	109.862
7.38	99.5801	5.62887	358.673	5.62887	376.178	5.62887	388.779	5.62887	344.733	5.62887	398.27	7.38	122.18
7.4	108.762	5.65087	358.499	5.65087	393.699	5.65087	326.555	5.65087	328.425	5.65087	365.277	7.4	138.32
7.42	120.927	5.67287	343.665	5.67287	343.483	5.67287	312.027	5.67287	325.615	5.67287	353.385	7.42	159.698
7.44	137.13	5.69487	329.488	5.69487	300.983	5.69487	324.506	5.69487	323.997	5.69487	356.002	7.44	188.498
7.46	158.97	5.71687	339.953	5.71687	332.842	5.71687	311.858	5.71687	312.158	5.71687	358.094	7.46	228.336
7.48	189.031	5.73887	324.898	5.73887	332.85	5.73887	297.09	5.73887	318.964	5.73887	345.753	7.48	285.812
7.5	231.869	5.76087	318.9	5.76087	303.909	5.76087	282.027	5.76087	321.372	5.76087	328.318	7.5	373.999
7.52	296.341	5.78287	318.513	5.78287	298.23	5.78287	274.354	5.78287	305.354	5.78287	343.009	7.52	518.413
7.54	400.047	5.80487	308.951	5.80487	299.951	5.80487	282.536	5.80487	306.244	5.80487	348.025	7.54	762.743
7.56	574.834	5.82687	310.733	5.82687	316.064	5.82687	294.013	5.82687	308	5.82687	363.357	7.56	1165.42
7.58	867.638	5.84887	314.414	5.84887	315.776	5.84887	291.145	5.84887	320.882	5.84887	351.308	7.58	1767.13
7.6	1324.17	5.87087	298.456	5.87087	300.217	5.87087	264.282	5.87087	304.293	5.87087	345.348	7.6	2463.54
7.62	1917.12	5.89287	304.473	5.89287	302.491	5.89287	266.084	5.89287	291.881	5.89287	331.815	7.62	2788.11
7.64	2356.48	5.91487	306.286	5.91487	303.51	5.91487	286.959	5.91487	304.336	5.91487	333.183	7.64	2381.08
7.66	2201.59	5.93687	303.539	5.93687	316.598	5.93687	265.073	5.93687	316.982	5.93687	342.365	7.66	1678.09
7.68	1628.8	5.95887	311.47	5.95887	297.826	5.95887	261.94	5.95887	311.942	5.95887	339.412	7.68	1099.85
7.7	1083.98	5.98087	304.451	5.98087	281.681	5.98087	267.681	5.98087	289.858	5.98087	330.088	7.7	719.247
7.72	706.801	6.00287	307.731	6.00287	286.373	6.00287	260.956	6.00287	281	6.00287	345.476	7.72	489.373
7.74	474.413	6.02487	308.581	6.02487	283.529	6.02487	279.884	6.02487	274.161	6.02487	305.761	7.74	352.789
7.76	336.511	6.04687	300.735	6.04687	253.85	6.04687	269.115	6.04687	284.227	6.04687	329.643	7.76	268.228
7.78	252.653	6.06887	293.041	6.06887	263.962	6.06887	261.417	6.06887	287.875	6.06887	336.539	7.78	212.125
7.8	198.26	6.09087	282.351	6.09087	281.649	6.09087	271.37	6.09087	280.513	6.09087	319.468	7.8	172.506
7.82	160.519	6.11287	303.923	6.11287	266.674	6.11287	272.801	6.11287	278.733	6.11287	333.326	7.82	143.278
7.84	132.994	6.13487	307.037	6.13487	259.255	6.13487	251.876	6.13487	289.435	6.13487	333.292	7.84	121.058
7.86	112.23	6.15687	292.12	6.15687	283.244	6.15687	254.091	6.15687	277.848	6.15687	275.694	7.86	103.771
7.88	96.1695	6.17887	288	6.17887	300.239	6.17887	244.681	6.17887	266.841	6.17887	312.664	7.88	90.0617
7.9	83.4911	6.20087	308.337	6.20087	285.792	6.20087	273.07	6.20087	293.942	6.20087	332.129	7.9	79.1098
7.92	73.305	6.22287	300.494	6.22287	287.356	6.22287	254.987	6.22287	299.617	6.22287	319.494	7.92	70.0662
7.94	65.0492	6.24487	295.386	6.24487	272.058	6.24487	263.329	6.24487	286.898	6.24487	320.034	7.94	62.6252
7.96	58.3731	6.26687	289.266	6.26687	278.648	6.26687	267	6.26687	298.743	6.26687	330.01	7.96	56.3416
7.98	52.6272	6.28887	268.879	6.28887	272.686	6.28887	230.42	6.28887	272.071	6.28887	302.902	7.98	51.0191
8	47.7668	6.31087	280.186	6.31087	239.785	6.31087	262.652	6.31087	259.251	6.31087	318.091	8	46.4687
8.02	43.6158	6.33287	288.136	6.33287	275.942	6.33287	252.881	6.33287	273.407	6.33287	348.534	8.02	42.546
8.04	40.0397	6.35487	282.054	6.35487	274.318	6.35487	264.76	6.35487	259.503	6.35487	310.456	8.04	39.1387
8.06	36.9348	6.37687	323.265	6.37687	284.447	6.37687	270.522	6.37687	282.535	6.37687	340.102	8.06	36.1588
8.08	34.2196	6.39887	325.429	6.39887	297.607	6.39887	295.106	6.39887	302.071	6.39887	317.323	8.08	33.5363
8.1	31.8299	6.42087	313.234	6.42087	277.277	6.42087	302.526	6.42087	299.474	6.42087	349.299	8.1	31.215
8.12	21.7399	6.44287	313.835	6.44287	291.513	6.44287	328.687	6.44287	289.826	6.44287	356.67	8.12	22.7944
8.14	20.0701	6.46487	321.438	6.46487	296.719	6.46487	295.672	6.46487	316.891	6.46487	359.789	8.14	21.1175
8.16	18.5905	6.48687	306.928	6.48687	393.083	6.48687	319.376	6.48687	350.086	6.48687	392.028	8.16	19.6221
8.18	17.2735	6.50887	329.857	6.50887	480.114	6.50887	326.726	6.50887	369.177	6.50887	405.451	8.18	18.2831
8.2	16.0966	6.53087	393.827	6.53087	483.033	6.53087	351.164	6.53087	436.693	6.53087	434.03	8.2	17.0798
8.22	15.041	6.55287	460.605	6.55287	465.381	6.55287	372.556	6.55287	462.493	6.55287	476.112	8.22	15.9946
8.24	14.0909	6.57487	576.973	6.57487	429.319	6.57487	327.407	6.57487	510.575	6.57487	451.23	8.24	15.0129
8.26	13.2332	6.59687	574.721	6.59687	385.855	6.59687	360.389	6.59687	586.997	6.59687	501.155	8.26	14.1222
8.28	12.4567	6.61887	492.647	6.61887	343.622	6.61887	474.384	6.61887	586.126	6.61887	545.402	8.28	13.3119
8.3	11.7517	6.64087	407.608	6.64087	319.159	6.64087	558.814	6.64087	592.375	6.64087	507.888	8.3	12.5728
8.32	11.1102	6.66287	393.677	6.66287	291.209	6.66287	481.791	6.66287	541.765	6.66287	503.637	8.32	11.8971
8.34	10.5253	6.68487	386.526	6.68487	318.895	6.68487	448.002	6.68487	678.842	6.68487	492.58	8.34	11.278
8.36	9.99077	6.70687	396.714	6.70687	297.442	6.70687	351.575	6.70687	681.711	6.70687	452.245	8.36	10.7098
8.38	9.50159	6.72887	407.386	6.72887	275.386	6.72887	259.618	6.72887	774.266	6.72887	503.554	8.38	10.1872
8.4	9.05319	6.75087	414.595	6.75087	279.195	6.75087	265.031	6.75087	904.516	6.75087	555.047	8.4	9.70584
8.42	8.64167	6.77287	442.934	6.77287	267.947	6.77287	247.544	6.77287	976.624	6.77287	514.823	8.42	9.26186
8.44	8.26361	6.79487	451.788	6.79487	247.045	6.79487	268.517	6.79487	916.328	6.79487	415.761	8.44	8.85181
8.46	7.91604	6.81687	390.022	6.81687	290.209	6.81687	255.231	6.81687	711.231	6.81687	338.82	8.46	8.47273
8.48	7.59635	6.83887	388.195	6.83887	265.109	6.83887	243.416	6.83887	440.086	6.83887	298.979	8.48	8.12197
8.5	7.30227	6.86087	282.453	6.86087	267.019	6.86087	244.189	6.86087	327.453	6.86087	275.962	8.5	7.79722
8.52	7.03182	6.88287	242.938	6.88287	241.938	6.88287	229.756	6.88287	281.246	6.88287	283.735	8.52	7.49644
8.54	6.86166	6.90487	265.196	6.90487	254.367	6.90487	210.984	6.90487	266.739	6.90487	259.102	8.54	7.21783
8.56	6.6357	6.92687	292.615	6.92687	240.498	6.92687	227.066	6.92687	287.122	6.92687	228.949	8.56	6.95982
8.58	6.42892	6.94887	258.597	6.94887	231.799	6.94887	232.398	6.94887	275.598	6.94887	261.401	8.58	6.72103
8.6	6.24021	6.97087	233.85	6.97087	223	6.97087	219.699	6.97087	258.177	6.97087	272.699	8.6	6.50026
8.62	6.06864	6.99287	238.797	6.99287	223.674	6.99287	231.168	6.99287	252.763	6.99287	276.753	8.62	6.29647
8.64	5.91341	7.01487	248.555	7.01487	227.185	7.01487	245.445	7.01487	271.625	7.01487	274.45	8.64	6.10877
8.66	6.38473	7.03687	259.003	7.03687	228.757	7.03687	229.264	7.03687	240.484	7.03687	285.021	8.66	5.93642
8.68	6.27746	7.05887	247.107	7.05887	219.384	7.05887	211.6	7.05887	264.324	7.05887	258.769	8.68	5.7788
8.7	6.18582	7.08087	232.68	7.08087	212.274	7.08087	203.369	7.08087	278.428	7.08087	249.477	8.7	5.63546
8.72	6.10967	7.10287	254.133	7.10287	220.44	7.10287	211.006	7.10287	265.578	7.10287	271.726	8.72	5.50604
8.74	6.04901	7.12487	239.387	7.12487	233.628	7.12487	217.419	7.12487	264.764	7.12487	278.466	8.74	5.72903
8.76	6.00401	7.14687	244.379	7.14687	220.689	7.14687	214.593	7.14687	231.961	7.14687	255.836	8.76	5.63658
8.78	5.97502	7.16887	241.385	7.16887	214.509	7.16887	224.093	7.16887	234.628	7.16887	274.553	8.78	5.5583
8.8	5.96258	7.19087	240.347	7.19087	200.988	7.19087	215.988	7.19087	250.282	7.19087	279.653	8.8	6.001
8.82	5.96747	7.21287	250.909	7.21287	200.823	7.21287	212.348	7.21287	233	7.21287	273.61	8.82	5.96647
8.84	5.99069	7.23487	248.684	7.23487	213.758	7.23487	205.802	7.23487	238.758	7.23487	274.599	8.84	5.9482
8.86	7.47387	7.25687	226.489	7.25687	221.023	7.25687	202.677	7.25687	244.534	7.25687	284.35	8.86	5.94719
8.88	7.57839	7.27887	247.07	7.27887	232.532	7.27887	222.46	7.27887	239.307	7.27887	280.004	8.88	5.96475
8.9	7.70804	7.30087	270.842	7.30087	243.13	7.30087	233.555	7.30087	240.223	7.30087	253.684	8.9	6.00258
8.92	7.86556	7.32287	250.32	7.32287	214.91	7.32287	236.273	7.32287	244.999	7.32287	260.907	8.92	6.06283
8.94	8.05431	7.34487	248.432	7.34487	214.899	7.34487	220.837	7.34487	252.101	7.34487	294.421	8.94	6.14825
8.96	8.2785	7.36687	257.991	7.36687	222.133	7.36687	221.407	7.36687	237.929	7.36687	290.23	8.96	6.26236
8.98	8.54337	7.38887	242.338	7.38887	228.135	7.38887	230.987	7.38887	237.581	7.38887	286.23	8.98	6.40961
9	8.90087	7.41087	237.127	7.41087	237.458	7.41087	233.331	7.41087	244.251	7.41087	296.331	9	6.59575
9.02	9.2699	7.43287	252.525	7.43287	230.942	7.43287	244.353	7.43287	257.938	7.43287	300.295	9.02	6.8282
9.04	9.70528	7.45487	256.792	7.45487	231.207	7.45487	257.621	7.45487	277.483	7.45487	298.38	9.04	7.1534
9.06	10.2208	7.47687	235.97	7.47687	256.833	7.47687	246.226	7.47687	294.833	7.47687	302	9.06	7.51173
9.08	10.8345	7.49887	259.295	7.49887	246.602	7.49887	229.596	7.49887	349.546	7.49887	320.773	9.08	6.25146
9.1	11.5704	7.52087	263.41	7.52087	240.787	7.52087	227.166	7.52087	389.118	7.52087	367.582	9.1	6.90429
9.12	10.2191	7.54287	268.15	7.54287	267.979	7.54287	233.363	7.54287	380.297	7.54287	421.13	9.12	7.69743
9.14	11.3679	7.56487	281.19	7.56487	248.876	7.56487	245.456	7.56487	326.46	7.56487	422.142	9.14	8.67717
9.16	12.7753	7.58687	276.33	7.58687	221.435	7.58687	245.557	7.58687	273.304	7.58687	395.208	9.16	9.91063
9.18	14.5307	7.60887	273.862	7.60887	244.304	7.60887	260.79	7.60887	253.743	7.60887	354.87	9.18	11.4985
9.2	16.7659	7.63087	277.068	7.63087	252.796	7.63087	280.136	7.63087	267.015	7.63087	351.083	9.2	13.5998
9.22	19.6837	7.65287	275.846	7.65287	261.209	7.65287	251.582	7.65287	282.967	7.65287	327.241	9.22	16.4889
9.24	23.6192	7.67487	292.383	7.67487	257.252	7.67487	255.862	7.67487	291.663	7.67487	296.971	9.24	20.6876
9.26	29.1851	7.69687	300.056	7.69687	259.36	7.69687	232.594	7.69687	296.618	7.69687	301.18	9.26	27.2321
9.28	37.5929	7.71887	297.63	7.71887	278.345	7.71887	213.303	7.71887	274.94	7.71887	317.606	9.28	38.0435
9.3	51.1971	7.74087	287.719	7.74087	272.791	7.74087	213.787	7.74087	232.441	7.74087	312.148	9.3	56.1009
9.32	74.002	7.76287	283.31	7.76287	232.602	7.76287	204.142	7.76287	252.673	7.76287	320.717	9.32	84.693
9.34	111.307	7.78487	277.328	7.78487	231.012	7.78487	215.345	7.78487	264.661	7.78487	284.968	9.34	123.711
9.36	166.605	7.80687	278.756	7.80687	233.564	7.80687	235.23	7.80687	239.937	7.80687	277.268	9.36	158.686
9.38	229.713	7.82887	266.473	7.82887	244.143	7.82887	253.451	7.82887	227.233	7.82887	247.338	9.38	159.948
9.4	258.177	7.85087	260	7.85087	228.879	7.85087	233.655	7.85087	216.144	7.85087	228.888	9.4	126.574
9.42	221.134	7.87287	257.135	7.87287	220	7.87287	223	7.87287	243.518	7.87287	240.177	9.42	87.6671
9.44	157.933	7.89487	226.127	7.89487	217.086	7.89487	210.614	7.89487	247.257	7.89487	239.171	9.44	58.7446
9.46	106.113	7.91687	248.341	7.91687	193.773	7.91687	196.368	7.91687	211.4	7.91687	259.968	9.46	44.5757
9.48	75.5186	7.93887	240.417	7.93887	186	7.93887	202.038	7.93887	221.843	7.93887	228.081	9.48	33.8841
9.5	55.3489	7.96087	262.323	7.96087	195.951	7.96087	204.235	7.96087	225.173	7.96087	219.593	9.5	27.6297
9.52	43.6495	7.98287	231.333	7.98287	220	7.98287	197	7.98287	223.222	7.98287	253.667	9.52	23.8321
9.54	36.7016	8.00487	207.359	8.00487	227.58	8.00487	179.199	8.00487	249.862	8.00487	250.359	9.54	21.4143
9.56	32.3853	8.02687	232.083	8.02687	226.395	8.02687	190.245	8.02687	228.917	8.02687	265.454	9.56	19.834
9.58	29.6275	8.04887	241.444	8.04887	212.966	8.04887	194.815	8.04887	222	8.04887	278.961	9.58	18.8097
9.6	30.1344	8.07087	261.02	8.07087	213.308	8.07087	185.077	8.07087	216.211	8.07087	266.115	9.6	18.1811
9.62	29.1805	8.09287	235.627	8.09287	208.965	8.09287	188.875	8.09287	222.553	8.09287	268.035	9.62	17.8494
9.64	28.7792	8.11487	212.97	8.11487	211.406	8.11487	211.288	8.11487	228.258	8.11487	273.258	9.64	17.7514
9.66	28.8253	8.13687	225.549	8.13687	225.821	8.13687	231.412	8.13687	226.409	8.13687	262.77	9.66	17.8459
9.68	29.2568	8.15887	237.637	8.15887	209.602	8.15887	190.195	8.15887	203.221	8.15887	248.735	9.68	18.1066
9.7	30.0425	8.18087	235.446	8.18087	239.871	8.18087	207.098	8.18087	227.54	8.18087	279.871	9.7	18.5181
9.72	31.1938	8.20287	235.901	8.20287	217.88	8.20287	200.993	8.20287	200.377	8.20287	280.397	9.72	19.0726
9.74	32.6871	8.22487	205.872	8.22487	212.261	8.22487	214.608	8.22487	218.912	8.22487	265.392	9.74	19.7686
9.76	34.5764	8.24687	213.178	8.24687	235.132	8.24687	201.196	8.24687	217.299	8.24687	279.73	9.76	20.6106
9.78	36.9231	8.26887	215.875	8.26887	248.251	8.26887	203.75	8.26887	230.126	8.26887	248.185	9.78	21.6082
9.8	39.823	8.29087	227.398	8.29087	230.953	8.29087	187.852	8.29087	202.504	8.29087	280.195	9.8	22.8256
9.82	43.4245	8.31287	225.114	8.31287	226.151	8.31287	194.697	8.31287	208.697	8.31287	301.243	9.82	24.1881
9.84	47.9704	8.33487	230.847	8.33487	202.614	8.33487	218.386	8.33487	222.642	8.33487	269.844	9.84	28.3811
9.86	53.8882	8.35687	237.907	8.35687	220.748	8.35687	225.907	8.35687	221.027	8.35687	276.894	9.86	30.3005
9.88	61.9587	8.37887	247.99	8.37887	207.014	8.37887	217.009	8.37887	237.983	8.37887	258.019	9.88	32.5369
9.9	73.5166	8.40087	257.057	8.40087	204.057	8.40087	200.91	8.40087	222.102	8.40087	222.215	9.9	35.1599
9.92	90.4831	8.42287	261.245	8.42287	209.189	8.42287	193.59	8.42287	231.118	8.42287	241.071	9.92	38.2635
9.94	114.789	8.44487	230.646	8.44487	216.713	8.44487	217.067	8.44487	236.036	8.44487	245.148	9.94	41.9762
9.96	145.796	8.46687	247.229	8.46687	209.578	8.46687	191.663	8.46687	236.277	8.46687	274.555	9.96	46.477
9.98	174.043	8.48887	231.093	8.48887	221.363	8.48887	186.512	8.48887	221.577	8.48887	244.791	9.98	52.021
10	187.964	8.51087	218.528	8.51087	225.69	8.51087	208.254	8.51087	214.491	8.51087	229.856	10	59.3862
10.02	200.118	8.53287	235.959	8.53287	211.637	8.53287	187.786	8.53287	210.126	8.53287	279.765	10.02	68.3648
10.04	233.392	8.55487	215.655	8.55487	237.469	8.55487	206.611	8.55487	233	8.55487	283.522	10.04	80.3308
10.06	304.216	8.57687	231	8.57687	210.382	8.57687	198.615	8.57687	232.123	8.57687	241.342	10.06	97.0921
10.08	424.795	8.59887	228.805	8.59887	184.658	8.59887	167.999	8.59887	224.756	8.59887	240.633	10.08	122.079
10.1	589.411	8.62087	213.268	8.62087	212.208	8.62087	201.852	8.62087	227.429	8.62087	272.389	10.1	161.397
10.12	726.193	8.64287	216.905	8.64287	220.293	8.64287	189.905	8.64287	251.312	8.64287	260.095	10.12	224.524
10.14	712.678	8.66487	230.541	8.66487	219.777	8.66487	201.159	8.66487	224.318	8.66487	251.7	10.14	321.796
10.16	583.894	8.68687	243.145	8.68687	210.224	8.68687	203.369	8.68687	226.513	8.68687	268.566	10.16	454.25
10.18	466.625	8.70887	236.983	8.70887	218.799	8.70887	211.1	8.70887	226.066	8.70887	271.831	10.18	584.281
10.2	411.294	8.73087	226.043	8.73087	209.783	8.73087	212.674	8.73087	211.63	8.73087	236.283	10.2	661.928
10.22	427.335	8.75287	221.951	8.75287	210.92	8.75287	199.624	8.75287	207.456	8.75287	255.296	10.22	708.781
10.24	525.174	8.77487	243.828	8.77487	197.934	8.77487	202	8.77487	213.441	8.77487	250.947	10.24	703.341
10.26	725.032	8.79687	265.209	8.79687	188.372	8.79687	200.14	8.79687	219.186	8.79687	281.302	10.26	588.442
10.28	1039.85	8.81887	248.9	8.81887	218.448	8.81887	199.142	8.81887	231.286	8.81887	304.9	10.28	433.881
10.3	1401.36	8.84087	220.829	8.84087	224.714	8.84087	206.515	8.84087	215.458	8.84087	276.315	10.3	313.757
10.32	1548	8.86287	210.005	8.86287	216.42	8.86287	187.119	8.86287	190.119	8.86287	252.959	10.32	238.723
10.34	1309.3	8.88487	229.845	8.88487	216.114	8.88487	200.155	8.88487	211.606	8.88487	247.353	10.34	197.868
10.36	934.006	8.90687	226.12	8.90687	237.004	8.90687	195.648	8.90687	227.178	8.90687	255.414	10.36	179.647
10.38	634.908	8.92887	223.945	8.92887	214.531	8.92887	192.757	8.92887	221.063	8.92887	250.576	10.38	176.704
10.4	444.572	8.95087	246.221	8.95087	221.186	8.95087	193.265	8.95087	226.407	8.95087	272.549	10.4	186.322
10.42	336.947	8.97287	232.36	8.97287	224.691	8.97287	191.588	8.97287	224.985	8.97287	273.037	10.42	210.093
10.44	278.808	8.99487	227.059	8.99487	218	8.99487	211.627	8.99487	223.509	8.99487	251.675	10.44	254.465
10.46	239.889	9.01687	237.754	9.01687	211.602	9.01687	202.246	9.01687	225.441	9.01687	231.066	10.46	331.937
10.48	204.644	9.03887	246.69	9.03887	204.045	9.03887	199.561	9.03887	235.129	9.03887	237.781	10.48	459.574
10.5	175.675	9.06087	250.501	9.06087	198.839	9.06087	207.259	9.06087	224.781	9.06087	255.501	10.5	650.916
10.52	155.569	9.08287	249.13	9.08287	186.454	9.08287	192.608	9.08287	230.268	9.08287	267.861	10.52	898.839
10.54	143.213	9.10487	229.474	9.10487	204.474	9.10487	202.116	9.10487	212.237	9.10487	264.618	10.54	1105.33
10.56	136.759	9.12687	229.411	9.12687	204.411	9.12687	204.493	9.12687	228.257	9.12687	274.921	10.56	1075.39
10.58	134.758	9.14887	215.571	9.14887	194.004	9.14887	186.571	9.14887	243.571	9.14887	286.858	10.58	842.238
10.6	136.343	9.17087	217.649	9.17087	208.596	9.17087	193.064	9.17087	231.963	9.17087	278.287	10.6	605.71
10.62	141.226	9.19287	226.899	9.19287	214.286	9.19287	194.286	9.19287	223.899	9.19287	252.84	10.62	442.908
10.64	149.298	9.21487	244.72	9.21487	203.602	9.21487	193.855	9.21487	230.534	9.21487	233.737	10.64	348.621
10.66	160.964	9.23687	263.219	9.23687	206.305	9.23687	198.26	9.23687	228.087	9.23687	249.135	10.66	301.808
10.68	176.88	9.25887	268.528	9.25887	205.603	9.25887	191.509	9.25887	224.528	9.25887	264.112	10.68	285.259
10.7	198.11	9.28087	261.468	9.28087	208.55	9.28087	193.012	9.28087	221.994	9.28087	276.609	10.7	288.615
10.72	226.296	9.30287	237.967	9.30287	205.149	9.30287	208.396	9.30287	229.244	9.30287	284.18	10.72	308.299
10.74	263.993	9.32487	217.835	9.32487	204.023	9.32487	206.757	9.32487	230.67	9.32487	264.504	10.74	344.9
10.76	315.376	9.34687	214.46	9.34687	223.257	9.34687	192.381	9.34687	222.301	9.34687	265.177	10.76	402.943
10.78	387.896	9.36887	214	9.36887	217.645	9.36887	204.251	9.36887	217.792	9.36887	276.313	10.78	492.921
10.8	496.047	9.39087	239.963	9.39087	207.129	9.39087	205.405	9.39087	210.92	9.39087	287.466	10.8	637.028
10.82	668.217	9.41287	258.27	9.41287	203.963	9.41287	214.148	9.41287	238.142	9.41287	280.159	10.82	878.576
10.84	954.252	9.43487	262.301	9.43487	235.161	9.43487	203.029	9.43487	243.33	9.43487	275.89	10.84	1289.05
10.86	1424.14	9.45687	246.759	9.45687	221.119	9.45687	199.026	9.45687	234.608	9.45687	254.145	10.86	1958
10.88	2138.45	9.47887	232.773	9.47887	200.295	9.47887	199.024	9.47887	230.864	9.47887	254.18	10.88	2925.64
10.9	3021.7	9.50087	222.612	9.50087	213.64	9.50087	201.51	9.50087	220.116	9.50087	263.122	10.9	3943.24
10.92	3587.85	9.52287	236.783	9.52287	212.342	9.52287	202.809	9.52287	207.066	9.52287	246.684	10.92	4218.24
10.94	3301.88	9.54487	237.593	9.54487	202.796	9.54487	191.894	9.54487	213.058	9.54487	237.35	10.94	3438.61
10.96	2592.76	9.56687	231.337	9.56687	203.976	9.56687	201.58	9.56687	238.882	9.56687	242.302	10.96	2387.87
10.98	2075.91	9.58887	219.525	9.58887	203.975	9.58887	209	9.58887	246.975	9.58887	230.149	10.98	1580.9
11	1937.65	9.61087	216.062	9.61087	188.566	9.61087	207.625	9.61087	232.254	9.61087	218.876	11	1066.19
11.02	2158.08	9.63287	216.3	9.63287	200.19	9.63287	193.707	9.63287	206.411	9.63287	262.474	11.02	762.84
11.04	2548.03	9.65487	233.797	9.65487	198.745	9.65487	200.102	9.65487	202.271	9.65487	277.729	11.04	587.943
11.06	2633.25	9.67687	226.516	9.67687	195.724	9.67687	211.518	9.67687	209.069	9.67687	252.826	11.06	485.651
11.08	2161.35	9.69887	248.25	9.69887	202.628	9.69887	184.541	9.69887	210.264	9.69887	256.52	11.08	425.748
11.1	1529.5	9.72087	240.029	9.72087	192.271	9.72087	202.453	9.72087	198.768	9.72087	235.542	11.1	394.077
11.12	1036.59	9.74287	243.894	9.74287	178.867	9.74287	186.885	9.74287	203.372	9.74287	251.354	11.12	385.027
11.14	715.867	9.76487	220.706	9.76487	185.28	9.76487	202.974	9.76487	237.708	9.76487	239.666	11.14	398.231
11.16	521.462	9.78687	208.286	9.78687	205.284	9.78687	214.714	9.78687	234.43	9.78687	263.069	11.16	438.608
11.18	402.856	9.80887	211.788	9.80887	208.404	9.80887	180.891	9.80887	227.01	9.80887	236.689	11.18	519.286
11.2	322.812	9.83087	216.241	9.83087	208	9.83087	208.46	9.83087	225.19	9.83087	244.205	11.2	669.137
11.22	263.444	9.85287	230.983	9.85287	196.485	9.85287	193.147	9.85287	225	9.85287	256.225	11.22	926.472
11.24	218.96	9.87487	247.357	9.87487	209.027	9.87487	219.723	9.87487	228.339	9.87487	258.835	11.24	1342.31
11.26	186.201	9.89687	245.764	9.89687	205.223	9.89687	214.141	9.89687	206.128	9.89687	278.483	11.26	1939.43
11.28	163.111	9.91887	242.422	9.91887	232.36	9.91887	187.078	9.91887	214.031	9.91887	260.515	11.28	2584.53
11.3	144.133	9.94087	206.261	9.94087	195.159	9.94087	194.332	9.94087	229.947	9.94087	301.456	11.3	2795.07
11.32	129.692	9.96287	223.983	9.96287	182.812	9.96287	210.144	9.96287	224.928	9.96287	252.31	11.32	2326.68
11.34	118.96	9.98487	235.066	9.98487	189.17	9.98487	209.311	9.98487	223.104	9.98487	239.622	11.34	1663.35
11.36	111.595	10.0069	226.914	10.0069	202.72	10.0069	205.366	10.0069	225.726	10.0069	247.177	11.36	1163.08
11.38	107.964	10.0289	245.338	10.0289	205.842	10.0289	183.821	10.0289	240.734	10.0289	236.95	11.38	875.425
11.4	109.248	10.0509	256.331	10.0509	197.602	10.0509	226.791	10.0509	225.204	10.0509	254.663	11.4	755.748
11.42	116.942	10.0729	256.055	10.0729	202.673	10.0729	223.382	10.0729	229.673	10.0729	258.836	11.42	736.361
11.44	132.474	10.0949	237.803	10.0949	214.493	10.0949	209.592	10.0949	207.972	10.0949	260.915	11.44	709.973
11.46	152.904	10.1169	223.42	10.1169	213.06	10.1169	187.66	10.1169	212.82	10.1169	273.61	11.46	606.882
11.48	164.852	10.1389	260.327	10.1389	192.372	10.1389	199.77	10.1389	226.752	10.1389	246.496	11.48	482.999
11.5	158.942	10.1609	250.059	10.1609	217.859	10.1609	207.957	10.1609	202.135	10.1609	263.903	11.5	397.754
11.52	151.054	10.1829	243.938	10.1829	198.904	10.1829	182.931	10.1829	214.993	10.1829	260.972	11.52	361.236
11.54	155.531	10.2049	235.038	10.2049	185.556	10.2049	173.307	10.2049	213.751	10.2049	258.534	11.54	357.823
11.56	169.293	10.2269	238.384	10.2269	213.622	10.2269	189.503	10.2269	201.346	10.2269	335.081	11.56	345.745
11.58	170.824	10.2489	279.381	10.2489	202.088	10.2489	205.175	10.2489	212.481	10.2489	276.963	11.58	294.936
11.6	145.603	10.2709	243.832	10.2709	204.673	10.2709	209	10.2709	222.664	10.2709	297.496	11.6	230.534
11.62	112.795	10.2929	240.18	10.2929	216.342	10.2929	209.478	10.2929	217.683	10.2929	287.838	11.62	178.404
11.64	86.7997	10.3149	229.564	10.3149	218.017	10.3149	216.806	10.3149	226.274	10.3149	274.016	11.64	142.289
11.66	69.6968	10.3369	238.044	10.3369	187.345	10.3369	225.628	10.3369	217.257	10.3369	294.027	11.66	118.011
11.68	58.8143	10.3589	255.159	10.3589	219.158	10.3589	221.579	10.3589	216.628	10.3589	267.42	11.68	101.933
11.7	51.9537	10.3809	232.175	10.3809	211.06	10.3809	218.823	10.3809	270.062	10.3809	286.59	11.7	90.0378
11.72	47.4334	10.4029	241.26	10.4029	206.855	10.4029	222.274	10.4029	246.442	10.4029	278.726	11.72	81.5441
11.74	44.304	10.4249	243.426	10.4249	224.721	10.4249	204.284	10.4249	232.448	10.4249	298.705	11.74	74.9672
11.76	42.0971	10.4469	245.537	10.4469	220.242	10.4469	208.779	10.4469	214.396	10.4469	305.449	11.76	69.7719
11.78	39.1244	10.4689	245.167	10.4689	237	10.4689	225.167	10.4689	228.833	10.4689	291.167	11.78	65.6405
11.8	38.1887	10.4909	258.863	10.4909	232.358	10.4909	232.074	10.4909	216.948	10.4909	314.853	11.8	62.3716
11.82	37.8025	10.5129	264.733	10.5129	236.869	10.5129	240.825	10.5129	249.776	10.5129	311.12	11.82	59.8356
11.84	40.6734	10.5349	227.283	10.5349	243.504	10.5349	247.027	10.5349	213.372	10.5349	330.894	11.84	57.9545
11.86	41.8295	10.5569	205.101	10.5569	220.058	10.5569	215.986	10.5569	211.101	10.5569	308.511	11.86	59.2358
11.88	46.1043	10.5789	222.053	10.5789	225.09	10.5789	236.788	10.5789	231.019	10.5789	324.037	11.88	59.1827
11.9	50.3551	10.6009	229.24	10.6009	260.47	10.6009	212.847	10.6009	253.77	10.6009	362.087	11.9	62.7548
11.92	55.8552	10.6229	244.151	10.6229	241.484	10.6229	228.285	10.6229	270.736	10.6229	384.855	11.92	63.7776
11.94	60.439	10.6449	268.245	10.6449	236.735	10.6449	245.95	10.6449	277.865	10.6449	401.015	11.94	65.8288
11.96	62.7027	10.6669	222.327	10.6669	247.369	10.6669	278.814	10.6669	312.159	10.6669	363.059	11.96	69.3346
11.98	65.5106	10.6889	231	10.6889	279.027	10.6889	331.035	10.6889	321.842	10.6889	366.398	11.98	75.1456
12	72.7874	10.7109	252.735	10.7109	294.565	10.7109	406.603	10.7109	317.491	10.7109	410.848	12	84.7976
12.02	86.1571	10.7329	301.429	10.7329	312.088	10.7329	461.65	10.7329	325.938	10.7329	501.5	12.02	100.874
12.04	103.051	10.7549	351.864	10.7549	300.917	10.7549	511.384	10.7549	344.818	10.7549	606.748	12.04	125.863
12.06	111.994	10.7769	484.679	10.7769	330.341	10.7769	522.74	10.7769	330.677	10.7769	704.31	12.06	163.597
12.08	103.532	10.7989	498.215	10.7989	363.575	10.7989	463.619	10.7989	336.563	10.7989	801.254	12.08	208.913
12.1	87.8502	10.8209	437.37	10.8209	336.737	10.8209	383.571	10.8209	343.547	10.8209	792.128	12.1	251.133
12.12	75.4686	10.8429	405.595	10.8429	325.264	10.8429	324.112	10.8429	345.507	10.8429	685.448	12.12	263.768
12.14	68.3409	10.8649	373.448	10.8649	349.861	10.8649	311	10.8649	355.327	10.8649	618.647	12.14	228.181
12.16	65.3901	10.8869	373.801	10.8869	427.83	10.8869	332.611	10.8869	379.41	10.8869	598.801	12.16	178.999
12.18	65.2697	10.9089	368.1	10.9089	560.249	10.9089	365.412	10.9089	379.063	10.9089	654.561	12.18	138.636
12.2	67.0494	10.9309	370.142	10.9309	582.894	10.9309	373.646	10.9309	312.062	10.9309	704.637	12.2	113.352
12.22	70.2682	10.9529	385.007	10.9529	481.989	10.9529	389.245	10.9529	291.927	10.9529	625.796	12.22	99.3319
12.24	77.4248	10.9749	369.26	10.9749	352.539	10.9749	409.481	10.9749	317.683	10.9749	482.317	12.24	92.3952
12.26	83.4207	10.9969	389.161	10.9969	322.165	10.9969	404.302	10.9969	317.689	10.9969	356.071	12.26	89.6577
12.28	91.0533	11.0189	404.464	11.0189	417.233	11.0189	360.042	11.0189	284.886	11.0189	300.933	12.28	89.8348
12.3	100.732	11.0409	383.055	11.0409	472.238	11.0409	311.771	11.0409	248.523	11.0409	255.468	12.3	91.5885
12.32	113.096	11.0629	382.496	11.0629	440.124	11.0629	264.555	11.0629	246.448	11.0629	238.499	12.32	94.9049
12.34	129.146	11.0849	376.338	11.0849	388.294	11.0849	234.762	11.0849	246.632	11.0849	252.792	12.34	99.7068
12.36	150.551	11.1069	359.584	11.1069	361.737	11.1069	231.847	11.1069	220.061	11.1069	244.553	12.36	106.063
12.38	177.109	11.1289	353.142	11.1289	322.978	11.1289	237.929	11.1289	221.708	11.1289	242.133	12.38	110.132
12.4	221.392	11.1509	339.117	11.1509	292.594	11.1509	216.735	11.1509	223.332	11.1509	239.474	12.4	120.417
12.42	291.499	11.1729	338.88	11.1729	258.241	11.1729	212.32	11.1729	213.64	11.1729	250.759	12.42	133.267
12.44	406.362	11.1949	334.121	11.1949	227.699	11.1949	234.59	11.1949	207.566	11.1949	280.729	12.44	149.41
12.46	590.005	11.2169	333.522	11.2169	216.493	11.2169	229.97	11.2169	217.86	11.2169	278.062	12.46	169.916
12.48	855.25	11.2389	320.11	11.2389	209.822	11.2389	220	11.2389	221.031	11.2389	279.356	12.48	196.39
12.5	1143.47	11.2609	288.335	11.2609	224.665	11.2609	210.863	11.2609	215.782	11.2609	297.183	12.5	231.348
12.52	1248.99	11.2829	282.593	11.2829	216.114	11.2829	213.7	11.2829	244.829	11.2829	303.757	12.52	279.043
12.54	1080.03	11.3049	258.75	11.3049	196.395	11.3049	226.605	11.3049	238.285	11.3049	314.407	12.54	347.437
12.56	838.403	11.3269	232.664	11.3269	209.442	11.3269	232.938	11.3269	245.319	11.3269	302.911	12.56	452.316
12.58	673.772	11.3489	222.392	11.3489	212.417	11.3489	220.175	11.3489	240.542	11.3489	298.925	12.58	623.495
12.6	614.081	11.3709	207.259	11.3709	225.094	11.3709	217.024	11.3709	241.388	11.3709	295.965	12.6	908.84
12.62	661.125	11.3929	216.024	11.3929	215.245	11.3929	219.683	11.3929	234.391	11.3929	300.512	12.62	1365.41
12.64	831.448	11.4149	225.086	11.4149	213.952	11.4149	224.866	11.4149	222.048	11.4149	289.401	12.64	2010.03
12.66	1161.54	11.4369	220.34	11.4369	221.245	11.4369	224.878	11.4369	225.367	11.4369	324.033	12.66	2651.3
12.68	1678.97	11.4589	224.478	11.4589	217.242	11.4589	222.56	11.4589	217.204	11.4589	298.534	12.68	2780.2
12.7	2285.31	11.4809	214.555	11.4809	190.842	11.4809	222	11.4809	227.641	11.4809	265.895	12.7	2287.77
12.72	2572.78	11.5029	219.677	11.5029	211.03	11.5029	222.744	11.5029	233	11.5029	258.511	12.72	1672.43
12.74	2225.04	11.5249	191.221	11.5249	214.19	11.5249	209.381	11.5249	223.92	11.5249	260.27	12.74	1217.34
12.76	1612.88	11.5469	210.988	11.5469	186.625	11.5469	209.614	11.5469	224.845	11.5469	260.231	12.76	937.846
12.78	1110.06	11.5689	212.188	11.5689	193.062	11.5689	220.375	11.5689	221.313	11.5689	266.25	12.78	812.755
12.8	782.995	11.5909	228.251	11.5909	196.206	11.5909	223.794	11.5909	220.794	11.5909	248.956	12.8	824.601
12.82	594.245	11.6129	232.194	11.6129	196	11.6129	189.351	11.6129	212.942	11.6129	253.67	12.82	972.998
12.84	493.211	11.6349	220.547	11.6349	221.361	11.6349	188.363	11.6349	192.184	11.6349	263.363	12.84	1257.27
12.86	426.423	11.6569	250.385	11.6569	211.223	11.6569	215.742	11.6569	182.187	11.6569	240.088	12.86	1599.31
12.88	361.282	11.6789	248.573	11.6789	184.405	11.6789	207.517	11.6789	203.752	11.6789	234.157	12.88	1732.48
12.9	304.089	11.7009	248.71	11.7009	204.794	11.7009	208.42	11.7009	203.725	11.7009	204.931	12.9	1496.64
12.92	263.513	11.7229	239.46	11.7229	207.265	11.7229	185.584	11.7229	203.867	11.7229	228.619	12.92	1150.07
12.94	238.508	11.7449	225.686	11.7449	209.639	11.7449	215.423	11.7449	189.048	11.7449	217.168	12.94	905.691
12.96	225.925	11.7669	234.702	11.7669	201.973	11.7669	193.245	11.7669	196.81	11.7669	242.647	12.96	795.628
12.98	223.104	11.7889	207.972	11.7889	187.438	11.7889	191.808	11.7889	195.288	11.7889	237.863	12.98	770.403
13	229.088	11.8109	215.081	11.8109	176.836	11.8109	196.582	11.8109	217.911	11.8109	238.833	13	731.446
13.02	245.214	11.8329	216	11.8329	177.857	11.8329	171.925	11.8329	197.711	11.8329	202.78	13.02	632.416
13.04	274.905	11.8549	213.177	11.8549	193.056	11.8549	174.705	11.8549	217.643	11.8549	218.82	13.04	530.999
13.06	323.566	11.8769	240.646	11.8769	186.374	11.8769	184.533	11.8769	210.42	11.8769	246.692	13.06	466.457
13.08	394.633	11.8989	212.067	11.8989	203.381	11.8989	189.828	11.8989	210.966	11.8989	238.344	13.08	441.639
13.1	478.523	11.9209	223.712	11.9209	212.801	11.9209	195.867	11.9209	220.779	11.9209	235.066	13.1	448.189
13.12	536.541	11.9429	214.098	11.9429	199.138	11.9429	180.157	11.9429	206.147	11.9429	229.059	13.12	474.074
13.14	549.478	11.9649	225.042	11.9649	189.03	11.9649	184.973	11.9649	194.039	11.9649	247.951	13.14	510.533
13.16	563.423	11.9869	240.982	11.9869	201.325	11.9869	174.428	11.9869	209.97	11.9869	228.089	13.16	566.088
13.18	619.891	12.0089	173.892	12.0089	222.216	12.0089	203.541	12.0089	208.162	12.0089	234.433	13.18	657.685
13.2	742.205	12.0309	206.354	12.0309	193.646	12.0309	221.82	12.0309	214.433	12.0309	249.056	13.2	807.257
13.22	964.402	12.0529	214.381	12.0529	184.329	12.0529	194.652	12.0529	224.277	12.0529	225.897	13.22	1053.98
13.24	1350.38	12.0749	203.575	12.0749	172.32	12.0749	224.297	12.0749	212.278	12.0749	224.959	13.24	1467.36
13.26	1988.6	12.0969	213.295	12.0969	179.286	12.0969	212.933	12.0969	227.876	12.0969	239.305	13.26	2150.13
13.28	2939.41	12.1189	228.381	12.1189	204.876	12.1189	200.177	12.1189	192.124	12.1189	244.416	13.28	3201.17
13.3	4042.56	12.1409	223.512	12.1409	181.992	12.1409	202.202	12.1409	213.899	12.1409	257.69	13.3	4546.27
13.32	4753.48	12.1629	233.042	12.1629	176.053	12.1629	203.887	12.1629	213.339	12.1629	248.601	13.32	5681.94
13.34	4759.44	12.1849	202.878	12.1849	198.872	12.1849	200.869	12.1849	212.239	12.1849	264.236	13.34	6060.12
13.36	4136.68	12.2069	207.348	12.2069	187.283	12.2069	187.239	12.2069	189.166	12.2069	232.239	13.36	5454
13.38	3173.17	12.2289	200.599	12.2289	162.051	12.2289	195.75	12.2289	207.65	12.2289	245.248	13.38	4127.75
13.4	2266.17	12.2509	221.973	12.2509	158.463	12.2509	198.378	12.2509	200.162	12.2509	268.997	13.4	2851.5
13.42	1569.88	12.2729	232.411	12.2729	197.873	12.2729	194.363	12.2729	199.953	12.2729	238.175	13.42	1959.32
13.44	1105.44	12.2949	251.648	12.2949	198.077	12.2949	214.066	12.2949	194.626	12.2949	238.066	13.44	1416.63
13.46	819.524	12.3169	224.796	12.3169	181.996	12.3169	208.208	12.3169	196.982	12.3169	248.336	13.46	1117.67
13.48	647.956	12.3389	230.96	12.3389	183.886	12.3389	199.732	12.3389	218.074	12.3389	298.178	13.48	980.134
13.5	545.808	12.3609	231.71	12.3609	182.264	12.3609	197.908	12.3609	241.921	12.3609	269.895	13.5	966.901
13.52	487.463	12.3829	202.608	12.3829	206.36	12.3829	203.044	12.3829	276.935	12.3829	273.708	13.52	1084.36
13.54	460.701	12.4049	227.972	12.4049	215.738	12.4049	191.469	12.4049	344.931	12.4049	276	13.54	1369.53
13.56	461.669	12.4269	239.739	12.4269	215.789	12.4269	207.345	12.4269	373.958	12.4269	272.613	13.56	1857.43
13.58	493.954	12.4489	249.369	12.4489	203.729	12.4489	210.453	12.4489	377.822	12.4489	275.825	13.58	2474.93
13.6	571.195	12.4709	267.875	12.4709	211	12.4709	204.992	12.4709	383.453	12.4709	312.566	13.6	2827.46
13.62	722.736	12.4929	253.923	12.4929	216.651	12.4929	223.626	12.4929	351.405	12.4929	319.892	13.62	2507.92
13.64	997.086	12.5149	265.398	12.5149	233.407	12.5149	236.876	12.5149	352.168	12.5149	322.31	13.64	1853.23
13.66	1451.52	12.5369	250.119	12.5369	241.966	12.5369	224.864	12.5369	352.492	12.5369	319.78	13.66	1302.35
13.68	2098	12.5589	268.683	12.5589	242.328	12.5589	233.334	12.5589	346.009	12.5589	313.669	13.68	958.288
13.7	2721.93	12.5809	287.279	12.5809	239.347	12.5809	248.211	12.5809	342.642	12.5809	337.183	13.7	786.261
13.72	2779.87	12.6029	300.641	12.6029	248.614	12.6029	271.411	12.6029	315.669	12.6029	369.669	13.72	716.329
13.74	2194.88	12.6249	295.175	12.6249	256.205	12.6249	269.825	12.6249	301.598	12.6249	369.704	13.74	651.758
13.76	1508.67	12.6469	286.617	12.6469	236.097	12.6469	289.888	12.6469	295.646	12.6469	386.879	13.76	537.063
13.78	1000.11	12.6689	300.248	12.6689	241.227	12.6689	305.834	12.6689	272.668	12.6689	369	13.78	413.858
13.8	677.503	12.6909	318.735	12.6909	257.839	12.6909	290.798	12.6909	250.758	12.6909	366.144	13.8	317.924
13.82	484.404	12.7129	324.509	12.7129	234.23	12.7129	273.898	12.7129	235.942	12.7129	354.854	13.82	251.272
13.84	368.127	12.7349	345.922	12.7349	241.363	12.7349	271.865	12.7349	247.355	12.7349	354.951	13.84	206.079
13.86	294.273	12.7569	374.132	12.7569	257.317	12.7569	276.115	12.7569	263.229	12.7569	353.762	13.86	174.663
13.88	244.297	12.7789	386.569	12.7789	252.717	12.7789	284.572	12.7789	259.569	12.7789	352.46	13.88	151.689
13.9	208.849	12.8009	373.47	12.8009	272.756	12.8009	297.043	12.8009	247.878	12.8009	368.713	13.9	134.026
13.92	183.224	12.8229	353.764	12.8229	284.227	12.8229	295.364	12.8229	248.555	12.8229	351.509	13.92	119.941
13.94	164.826	12.8449	308.283	12.8449	305.341	12.8449	290.929	12.8449	241.565	12.8449	339.471	13.94	110.602
13.96	152.239	12.8669	298.685	12.8669	295.2	12.8669	306.621	12.8669	253.724	12.8669	340.987	13.96	101.111
13.98	143.837	12.8889	298.477	12.8889	281.855	12.8889	300.44	12.8889	278.262	12.8889	326.514	13.98	93.1489
14	142.147	12.9109	276.504	12.9109	254.894	12.9109	287.062	12.9109	289.248	12.9109	309.221	14	86.4137
14.02	147.862	12.9329	254.332	12.9329	225.173	12.9329	302.125	12.9329	310.928	12.9329	299.567	14.02	80.6862
14.04	165.092	12.9549	234.778	12.9549	247	12.9549	293.444	12.9549	371	12.9549	281.111	14.04	75.8056
14.06	203.171	12.9769	239.221	12.9769	248.236	12.9769	279.839	12.9769	461.513	12.9769	287.603	14.06	71.6545
14.08	266.447	12.9989	259.183	12.9989	228.298	12.9989	280.84	12.9989	480.375	12.9989	326.526	14.08	68.3806
14.1	360.457	13.0209	227.122	13.0209	232.664	13.0209	259.857	13.0209	456.298	13.0209	345	14.1	65.4714
14.12	457.733	13.0429	200.814	13.0429	267.212	13.0429	239.348	13.0429	424.392	13.0429	358.909	14.12	63.1222
14.14	476.765	13.0649	199.532	13.0649	268.341	13.0649	273.872	13.0649	400.213	13.0649	388.361	14.14	61.3303
14.16	391.589	13.0869	226.319	13.0869	262.405	13.0869	277.233	13.0869	377.75	13.0869	429.948	14.16	57.6187
14.18	281.121	13.1089	244.925	13.1089	268.85	13.1089	271.416	13.1089	352.885	13.1089	458.549	14.18	57.147
14.2	198.025	13.1309	245.346	13.1309	286.693	13.1309	287.424	13.1309	311.652	13.1309	488.54	14.2	57.4215
14.22	145.067	13.1529	262.321	13.1529	264.356	13.1529	310.654	13.1529	295.332	13.1529	521.651	14.22	58.8784
14.24	113.433	13.1749	283.212	13.1749	255.785	13.1749	281.006	13.1749	286.501	13.1749	548.962	14.24	61.8835
14.26	94.8609	13.1969	313.867	13.1969	296.301	13.1969	285.104	13.1969	304.795	13.1969	571.506	14.26	67.0446
14.28	84.007	13.2189	377.729	13.2189	322.843	13.2189	318.201	13.2189	322.03	13.2189	590.655	14.28	74.9829
14.3	78.1659	13.2409	422.891	13.2409	319.847	13.2409	329.431	13.2409	357.906	13.2409	633.198	14.3	85.8198
14.32	76.492	13.2629	418.903	13.2629	324.276	13.2629	355.467	13.2629	396.467	13.2629	599.976	14.32	100.182
14.34	79.9044	13.2849	350.367	13.2849	312.202	13.2849	359.821	13.2849	409.7	13.2849	596.059	14.34	121.994
14.36	90.2788	13.3069	392.69	13.3069	310.009	13.3069	389.593	13.3069	508.788	13.3069	539.319	14.36	162.243
14.38	110.219	13.3289	388.771	13.3289	311.764	13.3289	402.294	13.3289	597.573	13.3289	497.594	14.38	223.583
14.4	140.362	13.3509	405.857	13.3509	308.116	13.3509	343.187	13.3509	591.696	13.3509	478.571	14.4	291.307
14.42	170.874	13.3729	432.727	13.3729	314.102	13.3729	347.305	13.3729	555.015	13.3729	453.695	14.42	315.134
14.44	176.085	13.3949	419.568	13.3949	320.808	13.3949	382.651	13.3949	563.829	13.3949	434.377	14.44	270.469
14.46	152.903	13.4169	441.037	13.4169	340.714	13.4169	362.335	13.4169	524.876	13.4169	426.118	14.46	207.786
14.48	128.434	13.4389	405.702	13.4389	339.218	13.4389	339.481	13.4389	494.351	13.4389	391.136	14.48	165.965
14.5	116.208	13.4609	429.692	13.4609	346.383	13.4609	335.162	13.4609	483.294	13.4609	369.75	14.5	151.082
14.52	111.455	13.4829	470.022	13.4829	357.356	13.4829	320.541	13.4829	439.473	13.4829	357.644	14.52	157.688
14.54	100.611	13.5049	412.15	13.5049	350.372	13.5049	325.765	13.5049	423.372	13.5049	304.23	14.54	170.894
14.56	82.9397	13.5269	339.866	13.5269	335.873	13.5269	320.874	13.5269	381.744	13.5269	348.507	14.56	164.908
14.58	65.3636	13.5489	302.603	13.5489	283.417	13.5489	336.861	13.5489	321.868	13.5489	363.099	14.58	134.282
14.6	52.9602	13.5709	292.702	13.5709	216.72	13.5709	306.611	13.5709	295.206	13.5709	371.198	14.6	100.907
14.62	46.1564	13.5929	315.712	13.5929	238.272	13.5929	322.152	13.5929	276.584	13.5929	387.504	14.62	76.2021
14.64	41.0455	13.6149	319.849	13.6149	228.984	13.6149	311.984	13.6149	278.697	13.6149	331.694	14.64	60.2308
14.66	37.7134	13.6369	318.127	13.6369	209.268	13.6369	296.015	13.6369	264.951	13.6369	272.678	14.66	51.7091
14.68	35.4581	13.6589	281.943	13.6589	200.409	13.6589	265.585	13.6589	221.301	13.6589	300.313	14.68	45.5835
14.7	33.8721	13.6809	292.495	13.6809	200.961	13.6809	232.282	13.6809	255.524	13.6809	244.33	14.7	42.3111
14.72	32.7468	13.7029	269.637	13.7029	227.283	13.7029	216.398	13.7029	236.558	13.7029	279.965	14.72	39.6079
14.74	31.9671	13.7249	258.157	13.7249	208.285	13.7249	268.244	13.7249	188.684	13.7249	229.741	14.74	37.7303
14.76	31.4641	13.7469	288.939	13.7469	205.006	13.7469	288.961	13.7469	182.012	13.7469	229.998	14.76	36.4405
14.78	31.1947	13.7689	293.021	13.7689	182.196	13.7689	261.556	13.7689	197.01	13.7689	265.752	14.78	33.9781
14.8	28.1849	13.7909	294.593	13.7909	200.683	13.7909	218.548	13.7909	198.43	13.7909	241.05	14.8	33.592
14.82	28.5013	13.8129	277.244	13.8129	187.559	13.8129	200.431	13.8129	216.023	13.8129	201.641	14.82	33.0227
14.84	27.3185	13.8349	282.773	13.8349	202.622	13.8349	239.481	13.8349	190.133	13.8349	245.631	14.84	29.9428
14.86	28.5679	13.8569	259.19	13.8569	195.535	13.8569	227.096	13.8569	213.238	13.8569	219.547	14.86	30.4622
14.88	29.0371	13.8789	275.775	13.8789	202.923	13.8789	197.144	13.8789	214.559	13.8789	244.359	14.88	31.2552
14.9	30.1108	13.9009	245.066	13.9009	189	13.9009	196.814	13.9009	184.009	13.9009	246.394	14.9	32.2967
14.92	31.422	13.9229	221.687	13.9229	186.591	13.9229	173.482	13.9229	197.602	13.9229	219.349	14.92	33.5991
14.94	33.0075	13.9449	199.022	13.9449	166.282	13.9449	179.63	13.9449	218.74	13.9449	231.348	14.94	35.1842
14.96	35.8689	13.9669	194.749	13.9669	185.363	13.9669	195.54	13.9669	190.065	13.9669	228.661	14.96	40.1959
14.98	38.2054	13.9889	224.931	13.9889	184.003	13.9889	212.001	13.9889	176.933	13.9889	246.668	14.98	42.5394
15	41.0435	14.0109	244	14.0109	163.967	14.0109	201.037	14.0109	183.291	14.0109	236.254	15	45.3005
15.02	44.5314	14.0329	241.475	14.0329	195.212	14.0329	208.739	14.0329	186.263	14.0329	223.948	15.02	48.5535
15.04	48.8942	14.0549	220.005	14.0549	181.294	14.0549	186	14.0549	190.959	14.0549	215.041	15.04	52.3955
15.06	54.5027	14.0769	182.642	14.0769	200.874	14.0769	184.358	14.0769	185.56	14.0769	226.277	15.06	54.4457
15.08	62.0332	14.0989	194.283	14.0989	160.735	14.0989	174.08	14.0989	202.106	14.0989	231.416	15.08	61.1289
15.1	73.4642	14.1209	212.621	14.1209	192.928	14.1209	167.796	14.1209	180.618	14.1209	229.828	15.1	67.7792
15.12	89.9005	14.1429	214.123	14.1429	162.219	14.1429	194.166	14.1429	166.14	14.1429	239.14	15.12	75.8451
15.14	115.789	14.1649	213.779	14.1649	164.853	14.1649	201.59	14.1649	194.021	14.1649	256.832	15.14	85.7531
15.16	155.502	14.1869	222.756	14.1869	178.803	14.1869	174.561	14.1869	208.879	14.1869	239.586	15.16	98.1106
15.18	209.84	14.2089	230.965	14.2089	200.182	14.2089	171.611	14.2089	186.596	14.2089	224.133	15.18	113.803
15.2	259.873	14.2309	251.9	14.2309	197.369	14.2309	182.047	14.2309	173.1	14.2309	217.785	15.2	133.851
15.22	271.741	14.2529	237.158	14.2529	204.982	14.2529	170.351	14.2529	183.351	14.2529	234.228	15.22	160.869
15.24	241.049	14.2749	231.777	14.2749	181.433	14.2749	171.549	14.2749	178.102	14.2749	222.879	15.24	197.787
15.26	208.805	14.2969	225.527	14.2969	168.305	14.2969	204.022	14.2969	189.221	14.2969	225.611	15.26	250.234
15.28	195.587	14.3189	223.283	14.3189	177.893	14.3189	216.189	14.3189	199.305	14.3189	232.399	15.28	329.225
15.3	202.168	14.3409	206.711	14.3409	193.701	14.3409	203.711	14.3409	213.021	14.3409	237.402	15.3	458.119
15.32	224.208	14.3629	201.08	14.3629	190.764	14.3629	189.867	14.3629	200.445	14.3629	232.897	15.32	673.989
15.34	246.574	14.3849	215.153	14.3849	188.075	14.3849	189.571	14.3849	188.254	14.3849	247.519	15.34	1025.42
15.36	278.531	14.4069	230.734	14.4069	161.564	14.4069	211.401	14.4069	197.467	14.4069	232.364	15.36	1536.33
15.38	336.674	14.4289	227.072	14.4289	164.816	14.4289	213.693	14.4289	192.419	14.4289	222.339	15.38	2084.33
15.4	442.58	14.4509	218.217	14.4509	194	14.4509	193.26	14.4509	187.436	14.4509	219.563	15.4	2259.81
15.42	632.669	14.4729	210.945	14.4729	179.469	14.4729	182.669	14.4729	183.662	14.4729	204.495	15.42	1871.59
15.44	947.688	14.4949	195.761	14.4949	162.159	14.4949	192.752	14.4949	180.133	14.4949	230.814	15.44	1332.16
15.46	1426.24	14.5169	198.134	14.5169	176.136	14.5169	187.574	14.5169	200.577	14.5169	239.148	15.46	929.886
15.48	1999.53	14.5389	216.084	14.5389	179.071	14.5389	177.714	14.5389	180.106	14.5389	224.273	15.48	699.205
15.5	2309.45	14.5609	211.85	14.5609	180.773	14.5609	181.414	14.5609	159.566	14.5609	203.869	15.5	592.047
15.52	2020.06	14.5829	213.627	14.5829	190.349	14.5829	189.814	14.5829	171.604	14.5829	210.325	15.52	527.971
15.54	1449.91	14.6049	217.452	14.6049	191.206	14.6049	198.367	14.6049	180.588	14.6049	232.658	15.54	440.186
15.56	966.157	14.6269	202.593	14.6269	195.552	14.6269	215.938	14.6269	175.814	14.6269	209.903	15.56	342.002
15.58	645.305	14.6489	198.502	14.6489	196.514	14.6489	204.443	14.6489	189.518	14.6489	204.557	15.58	264.186
15.6	452.145	14.6709	216.485	14.6709	188.686	14.6709	194.114	14.6709	188.857	14.6709	218.486	15.6	211.204
15.62	338.798	14.6929	219.836	14.6929	186.951	14.6929	195.894	14.6929	192.425	14.6929	223.266	15.62	177.248
15.64	271.116	14.7149	227.398	14.7149	183.145	14.7149	192.383	14.7149	197.845	14.7149	244.704	15.64	155.982
15.66	228.508	14.7369	223.057	14.7369	186.227	14.7369	183.284	14.7369	190.489	14.7369	251.835	15.66	145.635
15.68	200.758	14.7589	208.817	14.7589	191.366	14.7589	178.127	14.7589	179.802	14.7589	234.732	15.68	138.233
15.7	182.826	14.7809	202.364	14.7809	187	14.7809	180.727	14.7809	185.363	14.7809	227.727	15.7	135.332
15.72	172.126	14.8029	191.296	14.8029	175.828	14.8029	181.412	14.8029	185.356	14.8029	207.832	15.72	136.916
15.74	168.001	14.8249	189.201	14.8249	168.6	14.8249	185.202	14.8249	196.808	14.8249	191.199	15.74	144.072
15.76	168.881	14.8469	210.215	14.8469	189.828	14.8469	188	14.8469	187.785	14.8469	213.278	15.76	159.153
15.78	176.96	14.8689	212.377	14.8689	176.755	14.8689	196.748	14.8689	186.873	14.8689	221.126	15.78	185.446
15.8	191.833	14.8909	191.345	14.8909	191.584	14.8909	196.265	14.8909	179.982	14.8909	205.531	15.8	224.899
15.82	216.881	14.9129	206.381	14.9129	202.505	14.9129	195.598	14.9129	160.959	14.9129	224.978	15.82	270.752
15.84	254.148	14.9349	217.677	14.9349	193.044	14.9349	182.441	14.9349	168.235	14.9349	211.206	15.84	300.603
15.86	301.144	14.9569	209.586	14.9569	180.563	14.9569	181.74	14.9569	187.133	14.9569	216.547	15.86	293.247
15.88	347.928	14.9789	212.863	14.9789	171.196	14.9789	180.196	14.9789	187.509	14.9789	226.686	15.88	262.961
15.9	398.927	15.0009	210.411	15.0009	167.603	15.0009	189.877	15.0009	189.89	15.0009	234.685	15.9	239.267
15.92	486.661	15.0229	205.867	15.0229	174.82	15.0229	196.422	15.0229	188.445	15.0229	237.289	15.92	231.924
15.94	645.477	15.0449	210.786	15.0449	197.527	15.0449	202.786	15.0449	196.402	15.0449	236.277	15.94	240.69
15.96	894.768	15.0669	201.968	15.0669	185.877	15.0669	199.852	15.0669	191.91	15.0669	219.084	15.96	264.527
15.98	1199.18	15.0889	210.712	15.0889	186.478	15.0889	184.54	15.0889	177.783	15.0889	237.677	15.98	305.223
16	1395.87	15.1109	184.597	15.1109	166.958	15.1109	174.679	15.1109	185.401	15.1109	226.238	16	369.586
16.02	1383.15	15.1329	229.838	15.1329	184.716	15.1329	194.626	15.1329	205.22	15.1329	236.22	16.02	473.455
16.04	1356.52	15.1549	215.398	15.1549	182.584	15.1549	208.847	15.1549	202.938	15.1549	231.584	16.04	643.588
16.06	1472.09	15.1769	199.827	15.1769	179.203	15.1769	203.827	15.1769	209.766	15.1769	241.751	16.06	918.251
16.08	1649.62	15.1989	200.428	15.1989	191.139	15.1989	206.855	15.1989	206.335	15.1989	243.382	16.08	1325.63
16.1	1608.08	15.2209	217.431	15.2209	167.711	15.2209	199.785	15.2209	205	15.2209	268.468	16.1	1810.13
16.12	1293.32	15.2429	221	15.2429	171.172	15.2429	227.184	15.2429	199.163	15.2429	237.312	16.12	2133.56
16.14	955.683	15.2649	228.615	15.2649	205.152	15.2649	213.539	15.2649	191.231	15.2649	231.692	16.14	2160.26
16.16	724.128	15.2869	203.389	15.2869	194.69	15.2869	234.894	15.2869	189.142	15.2869	273.204	16.16	2033.29
16.18	604.889	15.3089	219.026	15.3089	207.673	15.3089	199.819	15.3089	191.612	15.3089	286.966	16.18	1855.14
16.2	580.932	15.3309	226.415	15.3309	181.744	15.3309	201.947	15.3309	214.075	15.3309	322.437	16.2	1739.11
16.22	644.649	15.3529	253.858	15.3529	203.963	15.3529	197.628	15.3529	198.199	15.3529	329.686	16.22	1620.66
16.24	798.948	15.3749	213.437	15.3749	199.739	15.3749	216.967	15.3749	177.849	15.3749	363.58	16.24	1375.71
16.26	1030.38	15.3969	236.596	15.3969	199.92	15.3969	254.875	15.3969	210.955	15.3969	320.087	16.26	1109.94
16.28	1247.11	15.4189	258.575	15.4189	205.593	15.4189	266.389	15.4189	186.035	15.4189	296.425	16.28	941.531
16.3	1293.64	15.4409	294	15.4409	189.944	15.4409	300.056	15.4409	201.944	15.4409	287.444	16.3	897.74
16.32	1154.18	15.4629	325.659	15.4629	196.654	15.4629	258.947	15.4629	182.909	15.4629	237.25	16.32	987.558
16.34	1003.6	15.4849	320.217	15.4849	190.217	15.4849	206.611	15.4849	214.947	15.4849	217.558	16.34	1239.16
16.36	974.622	15.5069	284.673	15.5069	187.056	15.5069	248.178	15.5069	222.869	15.5069	242.514	16.36	1698.15
16.38	1085.22	15.5289	289.962	15.5289	238.668	15.5289	224.16	15.5289	202.134	15.5289	246.974	16.38	2376.44
16.4	1258.38	15.5509	259.148	15.5509	230.799	15.5509	213.006	15.5509	215.947	15.5509	215.059	16.4	3080.01
16.42	1291.03	15.5729	284.127	15.5729	197.473	15.5729	214.109	15.5729	206.8	15.5729	225.182	16.42	3406
16.44	1108.13	15.5949	290.36	15.5949	222.146	15.5949	220.213	15.5949	196	15.5949	234.512	16.44	3138.13
16.46	893.246	15.6169	269.615	15.6169	195.214	15.6169	225.417	15.6169	196.941	15.6169	219.898	16.46	2578.55
16.48	770.569	15.6389	259.568	15.6389	200.33	15.6389	189.835	15.6389	217.229	15.6389	238.678	16.48	2179.16
16.5	766.05	15.6609	235.202	15.6609	204.047	15.6609	189.021	15.6609	204.067	15.6609	216.539	16.5	2031.34
16.52	862.611	15.6829	236.566	15.6829	178.832	15.6829	216.841	15.6829	206.035	15.6829	224.796	16.52	1903.74
16.54	1008.88	15.7049	222.298	15.7049	196.782	15.7049	212.426	15.7049	214.047	15.7049	232.529	16.54	1578.56
16.56	1067.66	15.7269	241.769	15.7269	167.501	15.7269	185.332	15.7269	179.065	15.7269	217.896	16.56	1191.44
16.58	970.311	15.7489	213.534	15.7489	192.379	15.7489	176.01	15.7489	213.65	15.7489	219.447	16.58	894.941
16.6	840.584	15.7709	210.386	15.7709	219.03	15.7709	211.166	15.7709	210.356	15.7709	237.098	16.6	708.153
16.62	775.44	15.7929	213	15.7929	227.552	15.7929	192.847	15.7929	203.883	15.7929	234.528	16.62	605.977
16.64	800.636	15.8149	212.847	15.8149	236.08	15.8149	192.631	15.8149	193.301	15.8149	256.46	16.64	563.564
16.66	933.605	15.8369	214.651	15.8369	233.154	15.8369	169.13	15.8369	202.355	15.8369	251.544	16.66	567.652
16.68	1214.65	15.8589	226.398	15.8589	232.254	15.8589	199.288	15.8589	183.288	15.8589	223.077	16.68	619.829
16.7	1703.98	15.8809	218.429	15.8809	185.991	15.8809	194.478	15.8809	188.752	15.8809	267.283	16.7	733.544
16.72	2455.8	15.9029	224.71	15.9029	221.215	15.9029	191.646	15.9029	222.354	15.9029	275.785	16.72	931.948
16.74	3369.94	15.9249	252.769	15.9249	222.562	15.9249	208.148	15.9249	211.008	15.9249	269.496	16.74	1241.1
16.76	3931.52	15.9469	229.319	15.9469	216.133	15.9469	218.953	15.9469	215.413	15.9469	267.861	16.76	1639.22
16.78	3713.69	15.9689	230.352	15.9689	235.085	15.9689	229	15.9689	198.746	15.9689	286.028	16.78	2036.35
16.8	3262.95	15.9909	241	15.9909	222.204	15.9909	229.252	15.9909	213.224	15.9909	309.803	16.8	2469.19
16.82	3154.33	16.0129	248.392	16.0129	211.24	16.0129	235.016	16.0129	209.128	16.0129	332.736	16.82	2995.16
16.84	3421.49	16.0349	263.198	16.0349	231.75	16.0349	245.132	16.0349	226.79	16.0349	320.119	16.84	3235.94
16.86	3593.13	16.0569	245.691	16.0569	224.638	16.0569	251.161	16.0569	225.04	16.0569	302.275	16.86	2796.6
16.88	3146.38	16.0789	240.903	16.0789	243.407	16.0789	285.283	16.0789	239.513	16.0789	330.487	16.88	2075.45
16.9	2391.28	16.1009	256.78	16.1009	241.484	16.1009	285.153	16.1009	256.264	16.1009	344.115	16.9	1506.28
16.92	1801.15	16.1229	283.42	16.1229	223.698	16.1229	325.066	16.1229	276.835	16.1229	396.349	16.92	1174.04
16.94	1490.97	16.1449	271.609	16.1449	235.186	16.1449	353.742	16.1449	282.218	16.1449	413.239	16.94	1026.04
16.96	1403.02	16.1669	271.051	16.1669	264.05	16.1669	363.6	16.1669	269.201	16.1669	466.152	16.96	967.28
16.98	1383.44	16.1889	293.247	16.1889	279.044	16.1889	359.188	16.1889	280.261	16.1889	538.945	16.98	902.681
17	1234.5	16.2109	313.493	16.2109	297.879	16.2109	360.87	16.2109	298.363	16.2109	613.997	17	833.216
17.02	983.614	16.2329	335.286	16.2329	288.292	16.2329	366.292	16.2329	345.311	16.2329	616.678	17.02	822.995
17.04	767.803	16.2549	358.384	16.2549	289.988	16.2549	350.822	16.2549	368.237	16.2549	598.628	17.04	919.804
17.06	631.363	16.2769	355.774	16.2769	299	16.2769	331.531	16.2769	339.588	16.2769	559.717	17.06	1169.87
17.08	569.81	16.2989	317.472	16.2989	289.253	16.2989	334.781	16.2989	329.676	16.2989	533.305	17.08	1624.68
17.1	576.516	16.3209	295.872	16.3209	287.338	16.3209	352.286	16.3209	319.617	16.3209	532.308	17.1	2288.14
17.12	656.657	16.3429	299.242	16.3429	300.655	16.3429	363	16.3429	333.313	16.3429	527.274	17.12	2925.25
17.14	826.132	16.3649	306.607	16.3649	324.798	16.3649	370.831	16.3649	338.169	16.3649	527.753	17.14	2965.64
17.16	1088.33	16.3869	305.852	16.3869	379.594	16.3869	362.027	16.3869	322.852	16.3869	513.406	17.16	2345.64
17.18	1373.14	16.4089	305.794	16.4089	388.56	16.4089	346.367	16.4089	334.925	16.4089	505.41	17.18	1631.81
17.2	1556.35	16.4309	315.985	16.4309	392.385	16.4309	360.951	16.4309	355	16.4309	489.679	17.2	1106.65
17.22	1572.34	16.4529	320.02	16.4529	377.762	16.4529	353.156	16.4529	339.195	16.4529	460.648	17.22	775.938
17.24	1348.48	16.4749	323.089	16.4749	358.23	16.4749	365.239	16.4749	325.566	16.4749	446.593	17.24	580.523
17.26	997.615	16.4969	345.842	16.4969	402.324	16.4969	392.534	16.4969	341.964	16.4969	438.757	17.26	465.914
17.28	702.689	16.5189	331.198	16.5189	461.443	16.5189	393	16.5189	391.083	16.5189	437.519	17.28	396.915
17.3	506.193	16.5409	308.472	16.5409	483.292	16.5409	398.59	16.5409	492.552	16.5409	476.633	17.3	354.91
17.32	387.119	16.5629	292.576	16.5629	439.724	16.5629	411.569	16.5629	586.134	16.5629	509.858	17.32	331.35
17.34	318.16	16.5849	275.082	16.5849	399.912	16.5849	413.915	16.5849	581.319	16.5849	528.76	17.34	323.488
17.36	280.217	16.6069	289.684	16.6069	343.139	16.6069	369.885	16.6069	512.714	16.6069	546.788	17.36	331.836
17.38	263.019	16.6289	316.204	16.6289	305.135	16.6289	308.551	16.6289	427.265	16.6289	565.029	17.38	360.833
17.4	262.266	16.6509	340.27	16.6509	295.175	16.6509	264.043	16.6509	386.416	16.6509	616.329	17.4	416.667
17.42	275.823	16.6729	349.633	16.6729	289.735	16.6729	272.779	16.6729	369.712	16.6729	668.208	17.42	504.618
17.44	301.031	16.6949	344.195	16.6949	295.45	16.6949	298.901	16.6949	411.668	16.6949	660.134	17.44	617.87
17.46	342.399	16.7169	352.832	16.7169	307.545	16.7169	288.91	16.7169	421.252	16.7169	675.265	17.46	742.671
17.48	408.454	16.7389	383.106	16.7389	303.295	16.7389	282.678	16.7389	433.428	16.7389	696.696	17.48	849.062
17.5	472.274	16.7609	382.726	16.7609	309.911	16.7609	313.322	16.7609	471.958	16.7609	650.903	17.5	893.067
17.52	469.434	16.7829	426.982	16.7829	309.446	16.7829	312.422	16.7829	520.404	16.7829	554.415	17.52	884.054
17.54	398.829	16.8049	429.925	16.8049	292.164	16.8049	308.119	16.8049	506.327	16.8049	481.024	17.54	912.991
17.56	324.433	16.8269	440.688	16.8269	307.563	16.8269	326.97	16.8269	456.623	16.8269	384.934	17.56	1065.36
17.58	273.982	16.8489	464.084	16.8489	355.478	16.8489	344.235	16.8489	392.287	16.8489	337.185	17.58	1359.42
17.6	250.375	16.8709	474.46	16.8709	361.823	16.8709	375.504	16.8709	333.858	16.8709	334.717	17.6	1683.65
17.62	246.553	16.8929	506.982	16.8929	371.09	16.8929	376.688	16.8929	303.376	16.8929	355.647	17.62	1744.43
17.64	257.841	16.9149	520.84	16.9149	395.735	16.9149	350.194	16.9149	271.89	16.9149	402.701	17.64	1466.85
17.66	281.659	16.9369	542.286	16.9369	395.758	16.9369	325.055	16.9369	266.341	16.9369	412.659	17.66	1132.83
17.68	319.898	16.9589	624.083	16.9589	374.979	16.9589	354.079	16.9589	280.473	16.9589	405.66	17.68	905.645
17.7	377.636	16.9809	588.467	16.9809	378.853	16.9809	367.024	16.9809	306.535	16.9809	404.805	17.7	803.12
17.72	468.739	17.0029	557.841	17.0029	336.876	17.0029	317.339	17.0029	320.171	17.0029	410.72	17.72	809.194
17.74	617.563	17.0249	513.359	17.0249	328.659	17.0249	338.347	17.0249	317.024	17.0249	390.436	17.74	922.931
17.76	860.057	17.0469	445.24	17.0469	333.208	17.0469	304.599	17.0469	316.842	17.0469	367.483	17.76	1178.77
17.78	1218.1	17.0689	412.65	17.0689	369.013	17.0689	352.509	17.0689	322.124	17.0689	347.774	17.78	1649.08
17.8	1625.29	17.0909	406.401	17.0909	387.994	17.0909	279.704	17.0909	312.605	17.0909	348.465	17.8	2420.74
17.82	1827.51	17.1129	309.358	17.1129	367.157	17.1129	264.364	17.1129	287.279	17.1129	331.429	17.82	3493.09
17.84	1694.23	17.1349	329.853	17.1349	303.422	17.1349	265.782	17.1349	266.183	17.1349	336.127	17.84	4461.49
17.86	1512.12	17.1569	295.165	17.1569	262.584	17.1569	242.518	17.1569	237.809	17.1569	246.685	17.86	4449.37
17.88	1531.21	17.1789	248.89	17.1789	239.776	17.1789	274.787	17.1789	229.507	17.1789	260.801	17.88	3484.78
17.9	1842.47	17.2009	278.398	17.2009	245.422	17.2009	267.795	17.2009	216.94	17.2009	243.518	17.9	2450.83
17.92	2437	17.2229	301.68	17.2229	217.799	17.2229	232.219	17.2229	213.18	17.2229	279.601	17.92	1735.46
17.94	3073.37	17.2449	276.335	17.2449	221.714	17.2449	271.902	17.2449	198.715	17.2449	213.434	17.94	1342.14
17.96	3155.03	17.2669	312.62	17.2669	208.496	17.2669	264.354	17.2669	197.035	17.2669	241.832	17.96	1174.52
17.98	2553.09	17.2889	268.086	17.2889	223.63	17.2889	243.485	17.2889	211.653	17.2889	244.954	17.98	1127.64
18	1839.3	17.3109	306.567	17.3109	236.859	17.3109	225.195	17.3109	223.87	17.3109	238.076	18	1106.3
18.02	1338.28	17.3329	273.037	17.3329	226.991	17.3329	210.01	17.3329	195.043	17.3329	230.038	18.02	1058.03
18.04	1084.15	17.3549	297.67	17.3549	220.766	17.3549	217.014	17.3549	223.697	17.3549	255.518	18.04	1055.64
18.06	1043.24	17.3769	273.896	17.3769	204.704	17.3769	217.453	17.3769	202	17.3769	221.547	18.06	1192.3
18.08	1183.92	17.3989	270.537	17.3989	231.307	17.3989	197.69	17.3989	201.348	17.3989	242.767	18.08	1516.59
18.1	1448.47	17.4209	284.506	17.4209	237.987	17.4209	215.557	17.4209	186.469	17.4209	262.557	18.1	2002.71
18.12	1639.65	17.4429	295.384	17.4429	220.447	17.4429	227.888	17.4429	211.923	17.4429	272.497	18.12	2447.03
18.14	1498.95	17.4649	314.496	17.4649	239.367	17.4649	253.894	17.4649	182.73	17.4649	266.73	18.14	2539.53
18.16	1141.81	17.4869	294.95	17.4869	206.825	17.4869	225.725	17.4869	203.737	17.4869	286.862	18.16	2164.74
18.18	818.641	17.5089	280.706	17.5089	205.798	17.5089	207.689	17.5089	203.595	17.5089	279.691	18.18	1573.53
18.2	598.029	17.5309	250.103	17.5309	212.664	17.5309	254.965	17.5309	225.431	17.5309	320.879	18.2	1072.67
18.22	450.386	17.5529	237.651	17.5529	206.517	17.5529	225.488	17.5529	214.119	17.5529	310.383	18.22	735.806
18.24	350.666	17.5749	205.604	17.5749	184.734	17.5749	247.237	17.5749	222.137	17.5749	303.647	18.24	527.868
18.26	282.08	17.5969	239.063	17.5969	205.426	17.5969	285.769	17.5969	220.468	17.5969	330.616	18.26	400.202
18.28	235.537	17.6189	229.613	17.6189	224.194	17.6189	349.775	17.6189	211.16	17.6189	324.579	18.28	320.972
18.3	203.67	17.6409	238.174	17.6409	221.388	17.6409	329.529	17.6409	236.612	17.6409	361.57	18.3	263.916
18.32	178.833	17.6629	242.903	17.6629	231.531	17.6629	317.46	17.6629	234.832	17.6629	350.558	18.32	224.925
18.34	163.557	17.6849	260.396	17.6849	245.613	17.6849	329.273	17.6849	252.235	17.6849	359.538	18.34	195.772
18.36	153.161	17.7069	260.737	17.7069	238.317	17.7069	298	17.7069	245.838	17.7069	374.006	18.36	173.44
18.38	146.587	17.7289	263.572	17.7289	233.559	17.7289	296.218	17.7289	268.532	17.7289	334.791	18.38	156.003
18.4	143.287	17.7509	280.6	17.7509	229.13	17.7509	287.885	17.7509	244.22	17.7509	357.115	18.4	142.359
18.42	143.052	17.7729	262.612	17.7729	201.699	17.7729	285.451	17.7729	280.538	17.7729	366.968	18.42	131.485
18.44	145.955	17.7949	297.625	17.7949	235.988	17.7949	289.395	17.7949	275.192	17.7949	384.826	18.44	122.464
18.46	151.606	17.8169	292.622	17.8169	293.816	17.8169	270.156	17.8169	289.728	17.8169	419.516	18.46	115.912
18.48	162.358	17.8389	313.809	17.8389	305.378	17.8389	292.284	17.8389	283.317	17.8389	437.043	18.48	110.517
18.5	178.504	17.8609	325.92	17.8609	339.376	17.8609	298.929	17.8609	285.305	17.8609	425.597	18.5	106.437
18.52	202.354	17.8829	307.249	17.8829	375.424	17.8829	317.014	17.8829	318.134	17.8829	443.53	18.52	103.541
18.54	237.382	17.9049	333.447	17.9049	415.126	17.9049	324.074	17.9049	301.469	17.9049	450.521	18.54	101.755
18.56	292.558	17.9269	391.333	17.9269	435.667	17.9269	318.667	17.9269	293.667	17.9269	461	18.56	101.19
18.58	380.703	17.9489	485.747	17.9489	404.903	17.9489	316	17.9489	303.714	17.9489	426.926	18.58	101.624
18.6	530.514	17.9709	574.601	17.9709	378.063	17.9709	321.369	17.9709	317.915	17.9709	440.896	18.6	103.509
18.62	780.495	17.9929	590.485	17.9929	374.702	17.9929	336.923	17.9929	304.038	17.9929	478.923	18.62	103.924
18.64	1167.8	18.0149	573.705	18.0149	391.71	18.0149	343.558	18.0149	316.977	18.0149	485.175	18.64	108.829
18.66	1661.5	18.0369	558.946	18.0369	403.473	18.0369	341.158	18.0369	346.79	18.0369	479.395	18.66	116.022
18.68	2006.3	18.0589	564.389	18.0589	397.442	18.0589	342.336	18.0589	328.053	18.0589	482.442	18.68	126.492
18.7	1849.85	18.0809	584.419	18.0809	390.096	18.0809	350.839	18.0809	302.774	18.0809	481.387	18.7	142.123
18.72	1374.7	18.1029	544.985	18.1029	348.669	18.1029	367.842	18.1029	309.727	18.1029	481.043	18.72	166.455
18.74	939.305	18.1249	491.139	18.1249	303.345	18.1249	347.686	18.1249	304.453	18.1249	484.56	18.74	205.396
18.76	647.55	18.1469	418.938	18.1469	278.138	18.1469	336.95	18.1469	285.875	18.1469	441.132	18.76	266.746
18.78	479.913	18.1689	373.748	18.1689	263.063	18.1689	336.412	18.1689	253.916	18.1689	401.622	18.78	355.587
18.8	398.41	18.1909	357.805	18.1909	244.209	18.1909	319.558	18.1909	239.136	18.1909	393.575	18.8	459.994
18.82	372.117	18.2129	323.672	18.2129	249.163	18.2129	307.645	18.2129	259.849	18.2129	364.193	18.82	532.159
18.84	372.731	18.2349	310.495	18.2349	260.354	18.2349	285.881	18.2349	253.816	18.2349	355.054	18.84	527.461
18.86	362.836	18.2569	290.845	18.2569	246.482	18.2569	281.212	18.2569	233.894	18.2569	348.093	18.86	485.682
18.88	326.275	18.2789	268.76	18.2789	225.33	18.2789	291.77	18.2789	226.23	18.2789	346.01	18.88	447.575
18.9	280.459	18.3009	282.895	18.3009	235.199	18.3009	275.393	18.3009	222.542	18.3009	327.97	18.9	420.891
18.92	250.039	18.3229	290.791	18.3229	238.481	18.3229	239.699	18.3229	229.1	18.3229	300.454	18.92	425.506
18.94	240.469	18.3449	262.325	18.3449	222	18.3449	234.637	18.3449	227.198	18.3449	252.918	18.94	481.042
18.96	251.731	18.3669	244.421	18.3669	212.734	18.3669	218.834	18.3669	205.204	18.3669	225.212	18.96	610.75
18.98	283.392	18.3889	239.268	18.3889	199.494	18.3889	206.732	18.3889	195.366	18.3889	217.763	18.98	852.887
19	330.7	18.4109	229.359	18.4109	188.963	18.4109	192.492	18.4109	204.849	18.4109	203.359	19	1241.68
19.02	380.908	18.4329	245.945	18.4329	155.431	18.4329	189.624	18.4329	199.528	18.4329	205.16	19.02	1773.36
19.04	433.879	18.4549	224.442	18.4549	157.106	18.4549	190.602	18.4549	196.142	18.4549	220.938	19.04	2237.92
19.06	506.898	18.4769	209.125	18.4769	176.687	18.4769	186.078	18.4769	184.547	18.4769	252.984	19.06	2237.24
19.08	591.234	18.4989	219.182	18.4989	182.959	18.4989	169.983	18.4989	175.041	18.4989	255.248	19.08	1843.7
19.1	683.846	18.5209	237.634	18.5209	191.317	18.5209	176.634	18.5209	191.295	18.5209	257.648	19.1	1440.01
19.12	841.905	18.5429	229.418	18.5429	197.032	18.5429	167.74	18.5429	186.45	18.5429	251.838	19.12	1164.25
19.14	1110.01	18.5649	246.832	18.5649	182.825	18.5649	180.003	18.5649	191.726	18.5649	234.584	19.14	1025.84
19.16	1426.44	18.5869	261.51	18.5869	190.041	18.5869	207.254	18.5869	168.917	18.5869	258.487	19.16	998.094
19.18	1558.56	18.6089	259.428	18.6089	200.286	18.6089	198.57	18.6089	188.432	18.6089	247.426	19.18	997.283
19.2	1404.42	18.6309	229.661	18.6309	199.093	18.6309	192	18.6309	208.266	18.6309	218.381	19.2	994.564
19.22	1196.77	18.6529	241.168	18.6529	195.044	18.6529	204.562	18.6529	191.049	18.6529	244.252	19.22	1075.57
19.24	1071.43	18.6749	273.039	18.6749	207.522	18.6749	209.751	18.6749	210.293	18.6749	237.97	19.24	1291.74
19.26	962.612	18.6969	296.27	18.6969	204.365	18.6969	210	18.6969	209.838	18.6969	227.419	19.26	1584.5
19.28	818.477	18.7189	325.826	18.7189	189.587	18.7189	215.431	18.7189	193.035	18.7189	226	19.28	1813.6
19.3	709.767	18.7409	306.204	18.7409	204.126	18.7409	220.152	18.7409	211.855	18.7409	258.312	19.3	1803.57
19.32	691.866	18.7629	294.998	18.7629	210.601	18.7629	189.785	18.7629	204.393	18.7629	283.808	19.32	1468.5
19.34	790.192	18.7849	306.19	18.7849	221.565	18.7849	208.006	18.7849	202.625	18.7849	249.804	19.34	1042.58
19.36	1023.18	18.8069	318.9	18.8069	224	18.8069	209.875	18.8069	217.025	18.8069	269.874	19.36	717.794
19.38	1381.24	18.8289	352.816	18.8289	255.816	18.8289	224.071	18.8289	204.092	18.8289	288.559	19.38	507.927
19.4	1757.22	18.8509	353.053	18.8509	256.903	18.8509	238.894	18.8509	211.195	18.8509	262.965	19.4	381.232
19.42	1919.29	18.8729	386.474	18.8729	306.849	18.8729	234.105	18.8729	232.823	18.8729	295.921	19.42	305.421
19.44	1679.68	18.8949	382.384	18.8949	308.007	18.8949	233.874	18.8949	219.391	18.8949	276.65	19.44	258.702
19.46	1236.32	18.9169	398.729	18.9169	289.271	18.9169	245.524	18.9169	223.205	18.9169	300.479	19.46	228.745
19.48	858.19	18.9389	369.545	18.9389	269.924	18.9389	237.114	18.9389	280.62	18.9389	357.923	19.48	212.234
19.5	612.807	18.9609	342.314	18.9609	262.534	18.9609	223.246	18.9609	290.644	18.9609	318.449	19.5	201.761
19.52	478.498	18.9829	244.9	18.9829	272.156	18.9829	232.156	18.9829	294.693	18.9829	346.316	19.52	198.006
19.54	423.154	19.0049	259.454	19.0049	236.512	19.0049	244.227	19.0049	284.708	19.0049	385.488	19.54	200.618
19.56	419.656	19.0269	228.772	19.0269	249.166	19.0269	245.948	19.0269	269.782	19.0269	405.062	19.56	210.105
19.58	431.966	19.0489	227	19.0489	275.925	19.0489	275.766	19.0489	296.845	19.0489	406.96	19.58	227.226
19.6	405.349	19.0709	278.541	19.0709	277	19.0709	225.459	19.0709	293.138	19.0709	390.468	19.6	257.692
19.62	337.312	19.0929	227.808	19.0929	241.549	19.0929	264.375	19.0929	291.03	19.0929	348.64	19.62	306.432
19.64	269.365	19.1149	209.053	19.1149	218.068	19.1149	278.959	19.1149	276.044	19.1149	363.953	19.64	389.806
19.66	220.675	19.1369	240.028	19.1369	216.206	19.1369	225.514	19.1369	273.495	19.1369	364.112	19.66	528.571
19.68	192.028	19.1589	243.822	19.1589	237.849	19.1589	281.125	19.1589	324.031	19.1589	269.502	19.68	746.526
19.7	174.966	19.1809	281.17	19.1809	230.966	19.1809	330.541	19.1809	235.814	19.1809	247.848	19.7	1048.29
19.72	166.741	19.2029	287.063	19.2029	231.202	19.2029	290.294	19.2029	257.891	19.2029	272.878	19.72	1390.53
19.74	164.617	19.2249	306.543	19.2249	253.309	19.2249	315.771	19.2249	235	19.2249	289.771	19.74	1664.65
19.76	167.414	19.2469	268.204	19.2469	210.212	19.2469	294.301	19.2469	233.584	19.2469	270.212	19.76	1649.97
19.78	174.979	19.2689	286.908	19.2689	212.585	19.2689	269.258	19.2689	215.914	19.2689	270.674	19.78	1335
19.8	187.967	19.2909	316.615	19.2909	207.046	19.2909	244.532	19.2909	226.572	19.2909	248.529	19.8	1003.01
19.82	208	19.3129	289.909	19.3129	200.584	19.3129	294.847	19.3129	233.292	19.3129	281.892	19.82	800.829
19.84	239.22	19.3349	257.679	19.3349	224.639	19.3349	272.921	19.3349	239.801	19.3349	283.039	19.84	736.982
19.86	286.025	19.3569	271.587	19.3569	246.116	19.3569	241.677	19.3569	210.984	19.3569	299.984	19.86	770.83
19.88	359.866	19.3789	284.602	19.3789	260.145	19.3789	234.156	19.3789	224.578	19.3789	320.805	19.88	830.168
19.9	476.68	19.4009	300.941	19.4009	254.727	19.4009	246.176	19.4009	226.118	19.4009	372.489	19.9	833.537
19.92	654.446	19.4229	295.514	19.4229	222.86	19.4229	274.507	19.4229	214.309	19.4229	406.059	19.92	731.583
19.94	894.15	19.4449	253.434	19.4449	233.814	19.4449	277	19.4449	211.261	19.4449	415.478	19.94	586.182
19.96	1156.62	19.4669	292.513	19.4669	244.712	19.4669	274.482	19.4669	230.932	19.4669	364.513	19.96	479.885
19.98	1425.77	19.4889	283.768	19.4889	249.202	19.4889	267.914	19.4889	207.614	19.4889	336.404	19.98	436.158
20	1712.2	19.5109	297.05	19.5109	228.457	19.5109	280.162	19.5109	190.858	19.5109	272.649	20	449.814
20.02	1850.98	19.5329	275.607	19.5329	245.925	19.5329	264.466	19.5329	210.007	19.5329	234.306	20.02	498.149
20.04	1689.84	19.5549	308.086	19.5549	231.471	19.5549	244.786	19.5549	180	19.5549	242.486	20.04	534.405
20.06	1360.02	19.5769	301.807	19.5769	206.214	19.5769	240.235	19.5769	194.034	19.5769	253.441	20.06	515.098
20.08	1041.06	19.5989	301.441	19.5989	199.663	19.5989	231.581	19.5989	234.733	19.5989	279.663	20.08	440.742
20.1	810.586	19.6209	266.251	19.6209	203.553	19.6209	217.357	19.6209	229.244	19.6209	264.81	20.1	360.404
20.12	661.717	19.6429	243.009	19.6429	212.195	19.6429	226.292	19.6429	214.372	19.6429	245.637	20.12	304.485
20.14	567.221	19.6649	254.218	19.6649	185.696	19.6649	220	19.6649	213.478	19.6649	272.348	20.14	274.331
20.16	518.911	19.6869	241.633	19.6869	187.533	19.6869	210.966	19.6869	215.868	19.6869	274.301	20.16	263.566
20.18	518.266	19.7089	240.698	19.7089	197.934	19.7089	220.737	19.7089	195.645	19.7089	261.342	20.18	266.583
20.2	553.833	19.7309	225.764	19.7309	203.223	19.7309	216.483	19.7309	195.247	19.7309	261.024	20.2	280.783
20.22	620.853	19.7529	208.828	19.7529	208.847	19.7529	218.395	19.7529	193.656	19.7529	262.647	20.22	304.551
20.24	750.476	19.7749	230.094	19.7749	222.466	19.7749	213.631	19.7749	209.853	19.7749	266.755	20.24	340.428
20.26	1000.18	19.7969	249.304	19.7969	191.06	19.7969	231.06	19.7969	228.696	19.7969	282.183	20.26	390.128
20.28	1430.21	19.8189	236.952	19.8189	192.444	19.8189	224.246	19.8189	230.118	19.8189	282.679	20.28	460.598
20.3	2060.88	19.8409	235.168	19.8409	217.416	19.8409	226.35	19.8409	217.248	19.8409	281.509	20.3	565.861
20.32	2711	19.8629	230.49	19.8629	215.191	19.8629	213.34	19.8629	216.381	19.8629	291.062	20.32	725.77
20.34	2850.9	19.8849	236.563	19.8849	201.446	19.8849	215.7	19.8849	225.207	19.8849	275.127	20.34	980.892
20.36	2316.2	19.9069	234.726	19.9069	201.032	19.9069	217.605	19.9069	238.782	19.9069	273.649	20.36	1390.27
20.38	1631.89	19.9289	218.964	19.9289	210.904	19.9289	213.807	19.9289	220.229	19.9289	271.133	20.38	2011
20.4	1115.4	19.9509	215.426	19.9509	206.431	19.9509	213.215	19.9509	226.215	19.9509	284.713	20.4	2822.7
20.42	790.256	19.9729	242.58	19.9729	190.472	19.9729	212.382	19.9729	233.957	19.9729	285.189	20.42	3695.87
20.44	602.798	19.9949	249.317	19.9949	193.683	19.9949	222.33	19.9949	244.534	19.9949	272.692	20.44	4347.45
20.46	498.851	20.0169	257.043	20.0169	205.996	20.0169	222.485	20.0169	265.043	20.0169	272.517	20.46	4271.15
20.48	443.523	20.0389	280.54	20.0389	211.186	20.0389	202.681	20.0389	294.186	20.0389	285.106	20.48	3693.57
20.5	418.549	20.0609	275.168	20.0609	224.307	20.0609	207.293	20.0609	297.321	20.0609	286.372	20.5	3237.92
20.52	415.53	20.0829	272.765	20.0829	224.621	20.0829	222	20.0829	310.674	20.0829	259.259	20.52	2919.35
20.54	432.54	20.1049	276	20.1049	224.401	20.1049	252.808	20.1049	334.353	20.1049	266.608	20.54	2500.39
20.56	472.019	20.1269	281.624	20.1269	233.062	20.1269	245.941	20.1269	336.376	20.1269	273.127	20.56	2036.52
20.58	540.005	20.1489	294.046	20.1489	224.356	20.1489	213.529	20.1489	317.632	20.1489	251.379	20.58	1603.82
20.6	648.205	20.1709	302.935	20.1709	223.218	20.1709	231.481	20.1709	310.522	20.1709	258.502	20.6	1264.15
20.62	817.447	20.1929	308.596	20.1929	230.798	20.1929	252.794	20.1929	316.596	20.1929	269.798	20.62	1065.68
20.64	1083.2	20.2149	297.545	20.2149	263.803	20.2149	251.107	20.2149	307.38	20.2149	275.893	20.64	1010
20.66	1519.69	20.2369	284.633	20.2369	243.447	20.2369	241.761	20.2369	315.597	20.2369	259.659	20.66	1101.44
20.68	2195.35	20.2589	285.181	20.2589	222.817	20.2589	253.905	20.2589	294.463	20.2589	294.442	20.68	1364.86
20.7	3061.78	20.2809	300.618	20.2809	245.103	20.2809	246.788	20.2809	254.303	20.2809	300.249	20.7	1824.85
20.72	3726.47	20.3029	312.625	20.3029	229.569	20.3029	255.841	20.3029	258.519	20.3029	323.36	20.72	2408.02
20.74	3776.87	20.3249	330.48	20.3249	227.442	20.3249	260.962	20.3249	240.078	20.3249	337.635	20.74	2756.59
20.76	3523.44	20.3469	328.405	20.3469	230.944	20.3469	258.315	20.3469	247.561	20.3469	322.293	20.76	2513.48
20.78	3282.06	20.3689	339.348	20.3689	232.093	20.3689	269.162	20.3689	266.069	20.3689	329.953	20.78	1956.3
20.8	3098.43	20.3909	289.205	20.3909	252.168	20.3909	273.29	20.3909	245.152	20.3909	360.848	20.8	1476.76
20.82	3046.16	20.4129	294.889	20.4129	261.444	20.4129	265.056	20.4129	265.333	20.4129	376.056	20.82	1197.22
20.84	2978.23	20.4349	297.186	20.4349	244.372	20.4349	259.796	20.4349	241.009	20.4349	383.876	20.84	1101.62
20.86	2546.35	20.4569	294	20.4569	263.391	20.4569	268.708	20.4569	228	20.4569	371.064	20.86	1163.61
20.88	1889.25	20.4789	284.132	20.4789	270.482	20.4789	253.782	20.4789	237.868	20.4789	330.322	20.88	1397.17
20.9	1333.98	20.5009	293.342	20.5009	255.344	20.5009	282.712	20.5009	233.286	20.5009	353.712	20.9	1817.42
20.92	963.187	20.5229	326.78	20.5229	233.759	20.5229	259.302	20.5229	226.298	20.5229	335.788	20.92	2308.19
20.94	738.799	20.5449	281.67	20.5449	252.083	20.5449	270.695	20.5449	229.776	20.5449	333.572	20.94	2474.4
20.96	611.804	20.5669	267.192	20.5669	236.177	20.5669	291.357	20.5669	209.177	20.5669	326.109	20.96	2106.87
20.98	547.351	20.5889	269.462	20.5889	202.281	20.5889	286.794	20.5889	237.643	20.5889	381.439	20.98	1586.77
21	528.525	20.6109	259.173	20.6109	220.152	20.6109	270.009	20.6109	225.845	20.6109	336.534	21	1207.1
21.02	554.392	20.6329	234.181	20.6329	213.168	20.6329	272.916	20.6329	227.071	20.6329	356.27	21.02	1014.07
21.04	639.16	20.6549	282.303	20.6549	226.434	20.6549	258.566	20.6549	238.289	20.6549	378.291	21.04	987.977
21.06	806.349	20.6769	270.997	20.6769	245.525	20.6769	316.01	20.6769	225.215	20.6769	424.486	21.06	1104.29
21.08	1080.15	20.6989	274.174	20.6989	246.236	20.6989	309.124	20.6989	229.174	20.6989	426.59	21.08	1318.87
21.1	1460.35	20.7209	300.935	20.7209	263.886	20.7209	298.057	20.7209	245.203	20.7209	401.854	21.1	1531.36
21.12	1834.34	20.7429	328.478	20.7429	251.495	20.7429	279.775	20.7429	226.148	20.7429	360.923	21.12	1689.11
21.14	1891.45	20.7649	406.348	20.7649	273.891	20.7649	276.162	20.7649	230.432	20.7649	389.161	21.14	1947.68
21.16	1562.66	20.7869	409.275	20.7869	272.275	20.7869	265.757	20.7869	234.725	20.7869	374.308	21.16	2406.39
21.18	1181.51	20.8089	385.413	20.8089	281.435	20.8089	261.226	20.8089	302.929	20.8089	389.039	21.18	2836.31
21.2	938.124	20.8309	396.425	20.8309	280.088	20.8309	288.717	20.8309	298.398	20.8309	363.239	21.2	2740.47
21.22	862.586	20.8529	433.786	20.8529	297.425	20.8529	262.895	20.8529	273.799	20.8529	369.744	21.22	2137.92
21.24	932.056	20.8749	477.154	20.8749	291.138	20.8749	319.84	20.8749	270.059	20.8749	342.551	21.24	1502.39
21.26	1081.91	20.8969	481.971	20.8969	302.912	20.8969	272.361	20.8969	261.066	20.8969	362.845	21.26	1051.67
21.28	1142.66	20.9189	559.823	20.9189	350.049	20.9189	320.941	20.9189	222.03	20.9189	339.926	21.28	779.88
21.3	985.004	20.9409	523.036	20.9409	359.948	20.9409	309.172	20.9409	228.224	20.9409	324.243	21.3	625.826
21.32	742.214	20.9629	467.38	20.9629	357.62	20.9629	319.974	20.9629	240.587	20.9629	282.623	21.32	522.609
21.34	546.145	20.9849	443.866	20.9849	377.958	20.9849	350.83	20.9849	226.875	20.9849	333.325	21.34	434.581
21.36	420.484	21.0069	370.215	21.0069	375.323	21.0069	324.541	21.0069	222.864	21.0069	273.406	21.36	364.547
21.38	350.823	21.0289	336.544	21.0289	341.686	21.0289	331.013	21.0289	204.062	21.0289	297.735	21.38	314.533
21.4	320.882	21.0509	300.663	21.0509	282.731	21.0509	289.079	21.0509	218.607	21.0509	298.169	21.4	281.93
21.42	321.533	21.0729	285.273	21.0729	299.635	21.0729	285.907	21.0729	213.818	21.0729	347.455	21.42	262.033
21.44	353.003	21.0949	288.723	21.0949	266.206	21.0949	247.788	21.0949	212.723	21.0949	354.271	21.44	251.782
21.46	422.148	21.1169	293.151	21.1169	265.574	21.1169	277.661	21.1169	215.996	21.1169	376.773	21.46	249.481
21.48	538.809	21.1389	280.917	21.1389	252.624	21.1389	315.631	21.1389	196.963	21.1389	401.963	21.48	254.503
21.5	694.214	21.1609	296.382	21.1609	287.917	21.1609	277.599	21.1609	223.019	21.1609	427.459	21.5	267.372
21.52	800.219	21.1829	305.666	21.1829	267.933	21.1829	269.457	21.1829	218.372	21.1829	409.16	21.52	290.629
21.54	744.59	21.2049	282.588	21.2049	259.365	21.2049	272.659	21.2049	220.73	21.2049	360.659	21.54	331.86
21.56	600.482	21.2269	311.221	21.2269	242.283	21.2269	277.593	21.2269	196.301	21.2269	350.195	21.56	400.628
21.58	486.867	21.2489	289.946	21.2489	229.354	21.2489	283.296	21.2489	211.164	21.2489	283.539	21.58	515.446
21.6	440.34	21.2709	294.806	21.2709	251.225	21.2709	274.387	21.2709	223.961	21.2709	263.728	21.6	698.743
21.62	457.62	21.2929	297.358	21.2929	253.734	21.2929	276.769	21.2929	209.988	21.2929	237.907	21.62	959.553
21.64	510.369	21.3149	292.06	21.3149	217.131	21.3149	306.06	21.3149	232.678	21.3149	276.417	21.64	1245.53
21.66	531.493	21.3369	283.192	21.3369	224.815	21.3369	290.277	21.3369	226.654	21.3369	268.616	21.66	1453.24
21.68	477.916	21.3589	285.496	21.3589	237	21.3589	265.481	21.3589	202.257	21.3589	260.499	21.68	1517.39
21.7	404.392	21.3809	278.633	21.3809	239.63	21.3809	244.159	21.3809	213.472	21.3809	255.055	21.7	1448.59
21.72	361.549	21.4029	262.639	21.4029	245.899	21.4029	243.68	21.4029	225.174	21.4029	263.548	21.72	1423.88
21.74	363.192	21.4249	238.288	21.4249	249.327	21.4249	250.248	21.4249	218.111	21.4249	303.496	21.74	1551.13
21.76	411.664	21.4469	241.099	21.4469	265.9	21.4469	243.797	21.4469	207.799	21.4469	276.799	21.76	1704.08
21.78	501.552	21.4689	260.673	21.4689	257.073	21.4689	262.937	21.4689	209.815	21.4689	279.439	21.78	1605.35
21.8	597.77	21.4909	287.484	21.4909	235.92	21.4909	254.941	21.4909	199.159	21.4909	282.165	21.8	1278.57
21.82	628.001	21.5129	263.876	21.5129	231.223	21.5129	256.227	21.5129	188.347	21.5129	302.746	21.82	965.431
21.84	606.009	21.5349	234.415	21.5349	203.019	21.5349	289.877	21.5349	195.887	21.5349	324.283	21.84	752.057
21.86	617.956	21.5569	227.975	21.5569	191.807	21.5569	274.975	21.5569	211.504	21.5569	333.832	21.86	640.201
21.88	702.301	21.5789	247.704	21.5789	205.462	21.5789	267.054	21.5789	231.22	21.5789	335.605	21.88	619.228
21.9	833.695	21.6009	265.527	21.6009	228.403	21.6009	243.93	21.6009	245.386	21.6009	354.263	21.9	679.007
21.92	920.008	21.6229	254.425	21.6229	235.009	21.6229	252.575	21.6229	257.15	21.6229	354.664	21.92	795.717
21.94	906.722	21.6449	252.158	21.6449	233.232	21.6449	265.516	21.6449	261.684	21.6449	341.621	21.94	924.846
21.96	815.259	21.6669	272.839	21.6669	223.161	21.6669	269.886	21.6669	229.624	21.6669	340.047	21.96	1021.2
21.98	721.678	21.6889	278.993	21.6889	209.611	21.6889	270.916	21.6889	220.878	21.6889	313.603	21.98	1057.56
22	705.524	21.7109	270.474	21.7109	217.921	21.7109	272.868	21.7109	236.79	21.7109	305.342	22	1070.37
22.02	800.037	21.7329	267.726	21.7329	220.782	21.7329	265.782	21.7329	225.209	21.7329	317.113	22.02	1061.71
22.04	1009.42	21.7549	257.528	21.7549	226.912	21.7549	261.528	21.7549	222.687	21.7549	312.481	22.04	963.91
22.06	1297.25	21.7769	257.484	21.7769	241.874	21.7769	261	21.7769	236.547	21.7769	297.39	22.06	812.03
22.08	1530.74	21.7989	247.572	21.7989	260.4	21.7989	259.51	21.7989	237.483	21.7989	305.966	22.08	700.412
22.1	1495.58	21.8209	261.934	21.8209	233.783	21.8209	272.248	21.8209	233.894	21.8209	309.473	22.1	665.75
22.12	1236.01	21.8429	295.381	21.8429	217.451	21.8429	276.098	21.8429	243.634	21.8429	315.296	22.12	698.692
22.14	986.523	21.8649	291.731	21.8649	244.334	21.8649	265.933	21.8649	272.403	21.8649	338.003	22.14	762.972
22.16	846.55	21.8869	293.552	21.8869	291.566	21.8869	269.912	21.8869	306.829	21.8869	349.817	22.16	850.765
22.18	828.696	21.9089	311.812	21.9089	304.679	21.9089	283.486	21.9089	374.105	21.9089	337.956	22.18	997.925
22.2	923.682	21.9309	302.602	21.9309	320.648	21.9309	285.867	21.9309	424.976	21.9309	349.39	22.2	1181.52
22.22	1085.99	21.9529	289.835	21.9529	311.044	21.9529	290.739	21.9529	397.879	21.9529	361.67	22.22	1292.8
22.24	1283.26	21.9749	310.416	21.9749	300.277	21.9749	280.938	21.9749	386.872	21.9749	359.405	22.24	1310.83
22.26	1525.91	21.9969	322.571	21.9969	306.357	21.9969	298.537	21.9969	356.319	21.9969	331.677	22.26	1259.94
22.28	1701.03	22.0189	311.708	22.0189	317.628	22.0189	299.655	22.0189	315.752	22.0189	328.867	22.28	1099.68
22.3	1587.37	22.0409	315.476	22.0409	332.318	22.0409	288.368	22.0409	264.672	22.0409	361.375	22.3	911.68
22.32	1279.84	22.0629	315.848	22.0629	316.678	22.0629	281.559	22.0629	259.322	22.0629	386.593	22.32	791.064
22.34	1008.23	22.0849	310.375	22.0849	300.749	22.0849	272.749	22.0849	250.966	22.0849	421.223	22.34	758.729
22.36	822.854	22.1069	316.355	22.1069	314.047	22.1069	265.32	22.1069	263.065	22.1069	484.142	22.36	813.294
22.38	716.806	22.1289	301.615	22.1289	293.401	22.1289	271.852	22.1289	298.513	22.1289	501.191	22.38	961.994
22.4	694.252	22.1509	293.693	22.1509	291.785	22.1509	279.466	22.1509	284.351	22.1509	517.41	22.4	1222.51
22.42	760.081	22.1729	328.57	22.1729	318.871	22.1729	308.515	22.1729	283.583	22.1729	492.841	22.42	1631.7
22.44	919.712	22.1949	340.129	22.1949	312.208	22.1949	327.896	22.1949	277.951	22.1949	461.773	22.44	2235.23
22.46	1161.23	22.2169	376.235	22.2169	314.761	22.2169	301.796	22.2169	277.65	22.2169	436.748	22.46	2979.9
22.48	1397.83	22.2389	413.756	22.2389	318	22.2389	324.407	22.2389	316.861	22.2389	405.501	22.48	3575.48
22.5	1530.98	22.2609	434.829	22.2609	339.885	22.2609	345.056	22.2609	308.115	22.2609	378.888	22.5	3756.65
22.52	1648.5	22.2829	432.097	22.2829	317.088	22.2829	316.555	22.2829	301	22.2829	424.387	22.52	3465.18
22.54	1834.89	22.3049	401.168	22.3049	296.311	22.3049	318.689	22.3049	282.298	22.3049	438.441	22.54	3043.89
22.56	2043.76	22.3269	396.166	22.3269	321.496	22.3269	301.42	22.3269	300.746	22.3269	559.898	22.56	2940.18
22.58	2201.62	22.3489	389.765	22.3489	328.196	22.3489	312.881	22.3489	295.746	22.3489	577.531	22.58	3299.42
22.6	2372.53	22.3709	447.577	22.3709	303.516	22.3709	302.31	22.3709	285.655	22.3709	574	22.6	4031.12
22.62	2721.66	22.3929	505.735	22.3929	327.823	22.3929	288.231	22.3929	307.196	22.3929	627.019	22.62	4894.79
22.64	3193.89	22.4149	451.106	22.4149	332.319	22.4149	298.611	22.4149	312.841	22.4149	622.867	22.64	5245.56
22.66	3384.78	22.4369	415.116	22.4369	333.706	22.4369	313.795	22.4369	359.915	22.4369	577.35	22.66	4554.05
22.68	3157.08	22.4589	371.197	22.4589	313.233	22.4589	322.922	22.4589	354.155	22.4589	523.274	22.68	3464.99
22.7	2760.68	22.4809	355.347	22.4809	328.429	22.4809	392.451	22.4809	313.386	22.4809	486.162	22.7	2571.29
22.72	2375.07	22.5029	353.11	22.5029	329.22	22.5029	399.33	22.5029	318.678	22.5029	517.595	22.72	1910.38
22.74	2077.12	22.5249	353	22.5249	299.229	22.5249	404.413	22.5249	370.521	22.5249	430.881	22.74	1411.25
22.76	1795.85	22.5469	385.92	22.5469	344.466	22.5469	437.006	22.5469	333.935	22.5469	541.708	22.76	1047.72
22.78	1453.86	22.5689	400.121	22.5689	348.073	22.5689	446.487	22.5689	295.71	22.5689	545.586	22.78	803.052
22.8	1125.5	22.5909	413.207	22.5909	334.853	22.5909	462.964	22.5909	330.562	22.5909	622.94	22.8	643.884
22.82	883.247	22.6129	376.898	22.6129	341.611	22.6129	482.075	22.6129	331.097	22.6129	624.195	22.82	541.207
22.84	742.589	22.6349	381.745	22.6349	334.291	22.6349	413.619	22.6349	305.946	22.6349	608.582	22.84	482.078
22.86	685.289	22.6569	403.47	22.6569	306.674	22.6569	451.988	22.6569	320.615	22.6569	603.12	22.86	443.314
22.88	701.722	22.6789	462.304	22.6789	307.976	22.6789	495.493	22.6789	327.917	22.6789	561.496	22.88	428.258
22.9	802.298	22.7009	459	22.7009	322.996	22.7009	461.973	22.7009	319.021	22.7009	475.967	22.9	438.199
22.92	1019.22	22.7229	457.987	22.7229	313.808	22.7229	408.179	22.7229	361.678	22.7229	408.45	22.92	483.262
22.94	1394.38	22.7449	456.398	22.7449	298.925	22.7449	420.922	22.7449	416.508	22.7449	365.9	22.94	574.547
22.96	1928.65	22.7669	433.785	22.7669	295.813	22.7669	379.112	22.7669	513.253	22.7669	360.132	22.96	716.547
22.98	2425.44	22.7889	451.964	22.7889	291.596	22.7889	380.312	22.7889	495.49	22.7889	310.808	22.98	865.368
23	2453	22.8109	412.381	22.8109	299.345	22.8109	351.841	22.8109	526.912	22.8109	286.823	23	896.085
23.02	2029.46	22.8329	400.773	22.8329	249.716	22.8329	406.956	22.8329	566.471	22.8329	272.267	23.02	774.438
23.04	1595.05	22.8549	372.913	22.8549	316.414	22.8549	366.923	22.8549	504.202	22.8549	310.923	23.04	626.16
23.06	1317.41	22.8769	364.49	22.8769	264.344	22.8769	342.925	22.8769	438.849	22.8769	292.459	23.06	526.098
23.08	1112.68	22.8989	297	22.8989	233.778	22.8989	326.111	22.8989	394.778	22.8989	324.333	23.08	477.342
23.1	905.73	22.9209	313.145	22.9209	256.247	22.9209	336.089	22.9209	338.83	22.9209	331.936	23.1	465.748
23.12	739.703	22.9429	366.386	22.9429	255.965	22.9429	287.271	22.9429	294.186	22.9429	368.221	23.12	480.732
23.14	646.295	22.9649	334.04	22.9649	244.184	22.9649	284.856	22.9649	286.336	22.9649	373.632	23.14	529.183
23.16	623.257	22.9869	325.495	22.9869	245.871	22.9869	263.564	22.9869	268.756	22.9869	359.84	23.16	627.845
23.18	660.779	23.0089	371.035	23.0089	221.071	23.0089	269.062	23.0089	265.628	23.0089	355.894	23.18	791.943
23.2	744.35	23.0309	375.445	23.0309	238.394	23.0309	233.218	23.0309	306.63	23.0309	346.361	23.2	1039.45
23.22	877.359	23.0529	368.663	23.0529	264.888	23.0529	246.943	23.0529	312.097	23.0529	369.803	23.22	1357.05
23.24	1099.88	23.0749	361.263	23.0749	245.655	23.0749	268.655	23.0749	339.953	23.0749	370.676	23.24	1632.94
23.26	1416.78	23.0969	436.142	23.0969	271.435	23.0969	280.466	23.0969	339.326	23.0969	366.8	23.26	1781.93
23.28	1714.45	23.1189	551.767	23.1189	302.68	23.1189	260.339	23.1189	344.681	23.1189	337.787	23.28	1878.87
23.3	1927.57	23.1409	498.497	23.1409	347.842	23.1409	301.291	23.1409	335.33	23.1409	350.64	23.3	1965.11
23.32	2025.77	23.1629	456.534	23.1629	326.673	23.1629	295.845	23.1629	353.191	23.1629	324.845	23.32	2126.97
23.34	1816.45	23.1849	482.084	23.1849	324.876	23.1849	309.418	23.1849	306.084	23.1849	335.98	23.34	2530.44
23.36	1380.48	23.2069	453.849	23.2069	325.257	23.2069	335.044	23.2069	307.867	23.2069	341.735	23.36	3130.04
23.38	987.093	23.2289	382.682	23.2289	302.751	23.2289	355.613	23.2289	306.773	23.2289	352.842	23.38	3493.34
23.4	722.608	23.2509	387.15	23.2509	316.151	23.2509	340.154	23.2509	308.846	23.2509	395.77	23.4	3282.28
23.42	567.026	23.2729	351.519	23.2729	313.204	23.2729	342.44	23.2729	311.041	23.2729	396.879	23.42	2714.49
23.44	480.103	23.2949	339.674	23.2949	353.003	23.2949	341.321	23.2949	326.332	23.2949	414.25	23.44	2087.26
23.46	427.459	23.3169	337.413	23.3169	355.48	23.3169	339.316	23.3169	340.441	23.3169	501.329	23.46	1596.58
23.48	394.493	23.3389	368.056	23.3389	350.437	23.3389	321.855	23.3389	356.363	23.3389	542.938	23.48	1253.78
23.5	374.487	23.3609	413.892	23.3609	348.523	23.3609	322.939	23.3609	319.431	23.3609	523.231	23.5	1042.86
23.52	365.18	23.3829	429.931	23.3829	410.272	23.3829	307.988	23.3829	279.514	23.3829	560.746	23.52	961.956
23.54	370.561	23.4049	465.301	23.4049	451.544	23.4049	307.996	23.4049	274.513	23.4049	583.398	23.54	1011.72
23.56	395.418	23.4269	435.608	23.4269	446.848	23.4269	331.655	23.4269	274.878	23.4269	541.665	23.56	1207.58
23.58	445.803	23.4489	352.06	23.4489	412.336	23.4489	347.46	23.4489	265.092	23.4489	501.887	23.58	1568.16
23.6	534.568	23.4709	323.322	23.4709	368.634	23.4709	365.015	23.4709	274.03	23.4709	457.115	23.6	2038.86
23.62	673.896	23.4929	320.154	23.4929	359.403	23.4929	390.263	23.4929	281.557	23.4929	391.509	23.62	2382.3
23.64	865.295	23.5149	299.447	23.5149	382.739	23.5149	447.047	23.5149	275.082	23.5149	349.245	23.64	2402.6
23.66	1080.5	23.5369	296.805	23.5369	365.817	23.5369	464.765	23.5369	268.935	23.5369	331.273	23.66	2125.55
23.68	1325.46	23.5589	265.451	23.5589	334.081	23.5589	453.117	23.5589	269.52	23.5589	335.48	23.68	1666.98
23.7	1650.83	23.5809	247.685	23.5809	320.189	23.5809	430.027	23.5809	297.544	23.5809	325.665	23.7	1241.11
23.72	1945.02	23.6029	254.885	23.6029	312.54	23.6029	399.027	23.6029	315.398	23.6029	323.575	23.72	951.306
23.74	1939.43	23.6249	258.535	23.6249	314.933	23.6249	404.584	23.6249	306.067	23.6249	346.985	23.74	788.545
23.76	1648.41	23.6469	266.065	23.6469	301.891	23.6469	407.529	23.6469	298.478	23.6469	367.348	23.76	719.867
23.78	1345.76	23.6689	259	23.6689	292	23.6689	435.606	23.6689	294.33	23.6689	385.45	23.78	724.698
23.8	1179.91	23.6909	266.197	23.6909	277.607	23.6909	471.733	23.6909	299.107	23.6909	394.339	23.8	804.494
23.82	1130.85	23.7129	298.596	23.7129	265.434	23.7129	493.318	23.7129	310.752	23.7129	395.829	23.82	985.899
23.84	1089.29	23.7349	316.109	23.7349	263.844	23.7349	477.139	23.7349	302.811	23.7349	370.248	23.84	1315.99
23.86	1013.54	23.7569	339.39	23.7569	273.038	23.7569	448.962	23.7569	299.857	23.7569	387.79	23.86	1836.41
23.88	980.033	23.7789	335.301	23.7789	288.439	23.7789	452.85	23.7789	329.507	23.7789	385.671	23.88	2485.38
23.9	1044.56	23.8009	313.619	23.8009	263.863	23.8009	442.779	23.8009	319.783	23.8009	368.23	23.9	2894.28
23.92	1221.47	23.8229	308.373	23.8229	278.876	23.8229	393.732	23.8229	305.255	23.8229	355.199	23.92	2664.71
23.94	1479.65	23.8449	308.64	23.8449	278.532	23.8449	352.451	23.8449	308.559	23.8449	354.676	23.94	2086.54
23.96	1712.71	23.8669	325.95	23.8669	296.336	23.8669	377.204	23.8669	312.608	23.8669	362.26	23.96	1596.25
23.98	1904.33	23.8889	343.635	23.8889	299.38	23.8889	362.125	23.8889	321.306	23.8889	340.753	23.98	1318.14
24	2153.92	23.9109	339.205	23.9109	323.443	23.9109	340.941	23.9109	341.913	23.9109	321.558	24	1220.03
24.02	2394.33	23.9329	347.398	23.9329	459.916	23.9329	327.291	23.9329	350.689	23.9329	311.112	24.02	1206.65
24.04	2495.29	23.9549	330.565	23.9549	702.89	23.9549	314.989	23.9549	329.266	23.9549	345.157	24.04	1195.36
24.06	2545.06	23.9769	350.248	23.9769	708.096	23.9769	311.287	23.9769	332.127	23.9769	343.879	24.06	1156.37
24.08	2657.46	23.9989	350.389	23.9989	633.734	23.9989	304.469	23.9989	379.089	23.9989	336.274	24.08	1119.1
24.1	2969.85	24.0209	347.476	24.0209	650.946	24.0209	334.47	24.0209	411.235	24.0209	401.678	24.1	1153.64
24.12	3674.02	24.0429	367.506	24.0429	542.21	24.0429	339.248	24.0429	472.518	24.0429	468.514	24.12	1317.56
24.14	4806.88	24.0649	371.712	24.0649	451.672	24.0649	353.776	24.0649	538.277	24.0649	489.863	24.14	1653.77
24.16	6073.86	24.0869	437.635	24.0869	445.298	24.0869	331.106	24.0869	542.152	24.0869	518.344	24.16	2217.39
24.18	7105.96	24.1089	490.846	24.1089	455.871	24.1089	357.633	24.1089	545.297	24.1089	544.891	24.18	3029.53
24.2	8057.09	24.1309	511.192	24.1309	449.206	24.1309	355.808	24.1309	570.982	24.1309	674.708	24.2	3947.55
24.22	9117.8	24.1529	573.254	24.1529	404.791	24.1529	399.267	24.1529	569.695	24.1529	675.155	24.22	4719.25
24.24	10000	24.1749	615.84	24.1749	423.016	24.1749	403.408	24.1749	536.688	24.1749	616.912	24.24	5533.53
24.26	9644.06	24.1969	633.708	24.1969	440.708	24.1969	407.018	24.1969	483.168	24.1969	600.982	24.26	6755.36
24.28	7621.29	24.2189	719.16	24.2189	459.123	24.2189	424.123	24.2189	481.637	24.2189	532.962	24.28	7823.48
24.3	5318.97	24.2409	807.174	24.2409	408.626	24.2409	433.026	24.2409	466.644	24.2409	570.93	24.3	7491.95
24.32	3615.81	24.2629	853.053	24.2629	435.799	24.2629	425.268	24.2629	478.844	24.2629	489.938	24.32	6016.12
24.34	2551.93	24.2849	790.706	24.2849	427.718	24.2849	449.678	24.2849	411.935	24.2849	447.78	24.34	4486.98
24.36	1953.94	24.3069	929.229	24.3069	444.853	24.3069	435.045	24.3069	376.966	24.3069	412.579	24.36	3363.57
24.38	1662.79	24.3289	987.861	24.3289	472.481	24.3289	485.782	24.3289	420.412	24.3289	371.689	24.38	2599.77
24.4	1567.41	24.3509	930.204	24.3509	448.253	24.3509	500.223	24.3509	403.787	24.3509	400.281	24.4	2053.55
24.42	1554.01	24.3729	895.092	24.3729	457.215	24.3729	487.915	24.3729	329.1	24.3729	367.485	24.42	1726.97
24.44	1461.48	24.3949	909.097	24.3949	453.265	24.3949	498.363	24.3949	301.274	24.3949	333.752	24.44	1631.2
24.46	1249.76	24.4169	855.326	24.4169	473.143	24.4169	472.143	24.4169	321.102	24.4169	313.775	24.46	1740.61
24.48	1042.43	24.4389	765.566	24.4389	480.8	24.4389	442.827	24.4389	288.969	24.4389	318.829	24.48	1959.6
24.5	914.665	24.4609	703.973	24.4609	463.292	24.4609	465.611	24.4609	249.633	24.4609	293.422	24.5	2053.66
24.52	869.106	24.4829	561.558	24.4829	402.24	24.4829	390.299	24.4829	246.012	24.4829	279.055	24.52	1856.46
24.54	884.077	24.5049	490.197	24.5049	357.732	24.5049	383.54	24.5049	260.799	24.5049	277.833	24.54	1533.12
24.56	911.914	24.5269	394.773	24.5269	325.422	24.5269	328.009	24.5269	237.971	24.5269	258.083	24.56	1293.15
24.58	916.314	24.5489	382.781	24.5489	297.934	24.5489	282.384	24.5489	283.605	24.5489	263.449	24.58	1217.32
24.6	940.756	24.5709	345.96	24.5709	294.236	24.5709	322.186	24.5709	270.281	24.5709	304.869	24.6	1304.67
24.62	1047.89	24.5929	325.898	24.5929	255.447	24.5929	304.885	24.5929	236.071	24.5929	282.093	24.62	1481.05
24.64	1294.27	24.6149	358.396	24.6149	232.374	24.6149	301.953	24.6149	265.043	24.6149	301.955	24.64	1586.73
24.66	1753.82	24.6369	377.493	24.6369	265.232	24.6369	289.314	24.6369	200.642	24.6369	330.381	24.66	1592.69
24.68	2522.29	24.6589	383.944	24.6589	280.038	24.6589	303.245	24.6589	218.906	24.6589	353.885	24.68	1577.41
24.7	3614.14	24.6809	391.613	24.6809	287.439	24.6809	297.494	24.6809	218.107	24.6809	323.68	24.7	1449.3
24.72	4644.69	24.7029	386.068	24.7029	273.377	24.7029	306.431	24.7029	218.881	24.7029	324.093	24.72	1190.11
24.74	4694.08	24.7249	432.313	24.7249	334.564	24.7249	279.212	24.7249	218.394	24.7249	348.575	24.74	932.123
24.76	3690.6	24.7469	443.871	24.7469	379.005	24.7469	272.277	24.7469	219.564	24.7469	351.391	24.76	750.863
24.78	2549.45	24.7689	465.208	24.7689	382.974	24.7689	263.247	24.7689	211	24.7689	304.597	24.78	654.721
24.8	1714.58	24.7909	495.398	24.7909	379.903	24.7909	266.469	24.7909	208.142	24.7909	298.009	24.8	628.922
24.82	1196.22	24.8129	532	24.8129	424.774	24.8129	256.578	24.8129	195.443	24.8129	299.933	24.82	654.896
24.84	900.86	24.8349	542.022	24.8349	442.135	24.8349	286.567	24.8349	210.48	24.8349	287.542	24.84	730.441
24.86	746.549	24.8569	609.012	24.8569	409.715	24.8569	270.665	24.8569	245.795	24.8569	290.925	24.86	877.904
24.88	681.905	24.8789	719.256	24.8789	439.735	24.8789	287.302	24.8789	236.525	24.8789	280.087	24.88	1070.88
24.9	671.95	24.9009	782.842	24.9009	464.78	24.9009	305.408	24.9009	212.429	24.9009	281.934	24.9	1177.09
24.92	665.157	24.9229	802.619	24.9229	396.599	24.9229	293.145	24.9229	234.968	24.9229	288.304	24.92	1088.74
24.94	602.003	24.9449	670.04	24.9449	351.037	24.9449	312.913	24.9449	242.829	24.9449	344.488	24.94	929.59
24.96	505.891	24.9669	561.086	24.9669	313.799	24.9669	348.129	24.9669	260.464	24.9669	392.063	24.96	834.295
24.98	425.987	24.9889	458.287	24.9889	303.177	24.9889	354.407	24.9889	261.08	24.9889	412.69	24.98	845.602
25	376.01	25.0109	363.044	25.0109	271.455	25.0109	329.619	25.0109	246.441	25.0109	433.202	25	988.388
25.02	353.699	25.0329	303.506	25.0329	271.663	25.0329	340.854	25.0329	255.473	25.0329	444.943	25.02	1309.01
25.04	357.359	25.0549	278.95	25.0549	259.265	25.0549	341.268	25.0549	242.572	25.0549	443.9	25.04	1871.7
25.06	389.72	25.0769	268.328	25.0769	242.114	25.0769	310.786	25.0769	263.146	25.0769	420.688	25.06	2697.39
25.08	464.5	25.0989	272.402	25.0989	242.629	25.0989	285.793	25.0989	249.763	25.0989	410.855	25.08	3541.06
25.1	600.797	25.1209	276.885	25.1209	267.827	25.1209	270.935	25.1209	250.187	25.1209	388.54	25.1	3707.52
25.12	815.356	25.1429	284.309	25.1429	255.798	25.1429	271.61	25.1429	254.794	25.1429	375.189	25.12	2992.44
25.14	1079.7	25.1649	299.098	25.1649	246.131	25.1649	270.198	25.1649	287.229	25.1649	374.475	25.14	2089.42
25.16	1228.83	25.1869	282.044	25.1869	258.903	25.1869	292.389	25.1869	265.035	25.1869	354.929	25.16	1407.59
25.18	1108.28	25.2089	273.623	25.2089	274.795	25.2089	288.582	25.2089	241.205	25.2089	333.188	25.18	975.171
25.2	851.483	25.2309	284.898	25.2309	277.968	25.2309	292.349	25.2309	244.656	25.2309	331.484	25.2	720.741
25.22	631.54	25.2529	276.639	25.2529	278.18	25.2529	298.475	25.2529	244.016	25.2529	325.622	25.22	574.167
25.24	491.576	25.2749	264.385	25.2749	265.492	25.2749	281.737	25.2749	253.156	25.2749	319.578	25.24	489.195
25.26	421.008	25.2969	265.942	25.2969	283.091	25.2969	274.098	25.2969	264.139	25.2969	328.451	25.26	440.902
25.28	404.053	25.3189	264.705	25.3189	281.749	25.3189	272.074	25.3189	258.853	25.3189	314.643	25.28	418.177
25.3	435.694	25.3409	268.525	25.3409	245.197	25.3409	279.082	25.3409	249.115	25.3409	289.918	25.3	417.558
25.32	524.867	25.3629	274.828	25.3629	248.803	25.3629	289.951	25.3629	230.147	25.3629	312.701	25.32	442.525
25.34	691.792	25.3849	280.5	25.3849	273	25.3849	292.5	25.3849	221.5	25.3849	338	25.34	499.641
25.36	942.934	25.4069	289.758	25.4069	286.439	25.4069	283.779	25.4069	234.369	25.4069	334.611	25.36	604.248
25.38	1212.4	25.4289	313.639	25.4289	297.639	25.4289	287.065	25.4289	241.656	25.4289	324.312	25.38	782.458
25.4	1291.46	25.4509	330.295	25.4509	315.369	25.4509	309.274	25.4509	254.864	25.4509	319.053	25.4	1040.92
25.42	1098.48	25.4729	315.328	25.4729	346.36	25.4729	312.959	25.4729	263.763	25.4729	323.254	25.42	1358.67
25.44	841.784	25.4949	301.123	25.4949	360.14	25.4949	290.033	25.4949	240.156	25.4949	335.036	25.44	1708.74
25.46	665.814	25.5169	315.77	25.5169	360.885	25.5169	284.606	25.5169	236.754	25.5169	333.378	25.46	1998.17
25.48	592.618	25.5389	309.005	25.5389	358.381	25.5389	283.968	25.5389	241.07	25.5389	313.451	25.48	2083.44
25.5	620.299	25.5609	313.155	25.5609	348.213	25.5609	301.138	25.5609	244.385	25.5609	301.812	25.5	2046.33
25.52	748.462	25.5829	354.531	25.5829	326.681	25.5829	327.602	25.5829	232.124	25.5829	298.389	25.52	1936.72
25.54	966.15	25.6049	364.033	25.6049	326.212	25.6049	329.394	25.6049	223.246	25.6049	299.246	25.54	1700.55
25.56	1209.73	25.6269	355.459	25.6269	317.12	25.6269	313.931	25.6269	209.39	25.6269	301.906	25.56	1397.75
25.58	1363.42	25.6489	366.95	25.6489	290.518	25.6489	303.763	25.6489	205.532	25.6489	301.058	25.58	1185.18
25.6	1312.74	25.6709	370.041	25.6709	301.453	25.6709	298.701	25.6709	213.278	25.6709	298.68	25.6	1085.47
25.62	1071.7	25.6929	355.231	25.6929	322.753	25.6929	292.968	25.6929	226.081	25.6929	280.526	25.62	995.17
25.64	813.786	25.7149	350.369	25.7149	293.097	25.7149	286.209	25.7149	240.581	25.7149	249.416	25.64	851.426
25.66	646.847	25.7369	333.584	25.7369	297.9	25.7369	269.37	25.7369	225.494	25.7369	261.293	25.66	681.41
25.68	580.365	25.7589	317.493	25.7589	316.216	25.7589	260.164	25.7589	223.381	25.7589	277.381	25.68	535.027
25.7	585.159	25.7809	300.296	25.7809	327.934	25.7809	282.801	25.7809	262.062	25.7809	286.491	25.7	435.577
25.72	603.477	25.8029	287.665	25.8029	317.796	25.8029	286.132	25.8029	270.132	25.8029	302.204	25.72	383.883
25.74	585.563	25.8249	269.338	25.8249	299.575	25.8249	275.05	25.8249	270.237	25.8249	259.267	25.74	371.54
25.76	518.484	25.8469	264.758	25.8469	280.596	25.8469	287.162	25.8469	267.209	25.8469	268.018	25.76	391.24
25.78	458.469	25.8689	279.638	25.8689	276	25.8689	256.561	25.8689	269.852	25.8689	269.066	25.78	462.535
25.8	444.074	25.8909	289.479	25.8909	264.26	25.8909	240.521	25.8909	271	25.8909	269.348	25.8	590.091
25.82	489.477	25.9129	268.74	25.9129	244.305	25.9129	260.465	25.9129	248.74	25.9129	279.54	25.82	761.806
25.84	602.472	25.9349	279.953	25.9349	269.869	25.9349	283.76	25.9349	263.182	25.9349	277.964	25.84	889.314
25.86	773.516	25.9569	306.948	25.9569	276.18	25.9569	273.248	25.9569	250.789	25.9569	290.933	25.86	874.689
25.88	952.631	25.9789	303.681	25.9789	270.177	25.9789	265.841	25.9789	267.797	25.9789	292.336	25.88	783.031
25.9	1040.59	26.0009	285.961	26.0009	274.909	26.0009	236.299	26.0009	271.156	26.0009	275.117	25.9	706.278
25.92	950.299	26.0229	306.98	26.0229	245.168	26.0229	246.416	26.0229	251.302	26.0229	298.55	25.92	647.683
25.94	752.649	26.0449	319.687	26.0449	253.9	26.0449	263.768	26.0449	265.375	26.0449	315.162	25.94	585.405
25.96	583.126	26.0669	342.145	26.0669	249.833	26.0669	246.617	26.0669	297.074	26.0669	287.926	25.96	542.018
25.98	486.839	26.0889	333.387	26.0889	257.04	26.0889	280.626	26.0889	301.893	26.0889	307.226	25.98	550.126
26	463.535	26.1109	313.888	26.1109	271.584	26.1109	278.661	26.1109	308.339	26.1109	310	26	626.872
26.02	510.806	26.1329	334.947	26.1329	245.463	26.1329	274.328	26.1329	267.695	26.1329	325.604	26.02	788.263
26.04	635.363	26.1549	301.653	26.1549	266.255	26.1549	260.977	26.1549	301.208	26.1549	333.511	26.04	1021.47
26.06	840.116	26.1769	290.518	26.1769	237.841	26.1769	267.54	26.1769	309.655	26.1769	439.558	26.06	1215.78
26.08	1073.5	26.1989	300.502	26.1989	306.653	26.1989	326.241	26.1989	305.226	26.1989	413.538	26.08	1230.03
26.1	1177.25	26.2209	326.144	26.2209	269.383	26.2209	262.273	26.2209	334.979	26.2209	405.231	26.1	1164.77
26.12	1089.08	26.2429	326.021	26.2429	258.206	26.2429	276.649	26.2429	312.496	26.2429	391.289	26.12	1206.33
26.14	972.242	26.2649	290.301	26.2649	260.975	26.2649	260.142	26.2649	326.875	26.2649	372.159	26.14	1404.58
26.16	947.69	26.2869	292.094	26.2869	247.004	26.2869	282.917	26.2869	292.047	26.2869	354.862	26.16	1641.41
26.18	1022.64	26.3089	315.822	26.3089	248.438	26.3089	261.692	26.3089	303.513	26.3089	319.27	26.18	1665.38
26.2	1094.01	26.3309	304.316	26.3309	274.544	26.3309	243.77	26.3309	274.884	26.3309	275.456	26.2	1416.56
26.22	1015.09	26.3529	281.612	26.3529	259.163	26.3529	271.061	26.3529	303.531	26.3529	290.469	26.22	1123.81
26.24	846.447	26.3749	296.159	26.3749	264.434	26.3749	294.991	26.3749	270.009	26.3749	276.195	26.24	923.136
26.26	718.19	26.3969	298.738	26.3969	286.011	26.3969	273.992	26.3969	286.627	26.3969	244	26.26	801.511
26.28	687.537	26.4189	299.428	26.4189	234.593	26.4189	233.563	26.4189	266.612	26.4189	246.797	26.28	744.246
26.3	769.166	26.4409	349.841	26.4409	294.432	26.4409	266.339	26.4409	264.519	26.4409	281.35	26.3	756.032
26.32	963.575	26.4629	325.75	26.4629	229.534	26.4629	288.057	26.4629	288.057	26.4629	297.148	26.32	795.186
26.34	1222.68	26.4849	309.78	26.4849	243.344	26.4849	271.344	26.4849	274.78	26.4849	318.978	26.34	765.039
26.36	1372.74	26.5069	341.156	26.5069	247.522	26.5069	276.791	26.5069	304.507	26.5069	340.224	26.36	657.999
26.38	1280.93	26.5289	355.304	26.5289	261.2	26.5289	301.565	26.5289	313.148	26.5289	330.087	26.38	565.257
26.4	1101.48	26.5509	350.697	26.5509	279.789	26.5509	338.12	26.5509	349.846	26.5509	343.606	26.4	522.508
26.42	988.045	26.5729	357.35	26.5729	266.779	26.5729	347.544	26.5729	373.234	26.5729	346.509	26.42	505.381
26.44	995.197	26.5949	394.72	26.5949	239.752	26.5949	327.96	26.5949	356.112	26.5949	345.408	26.44	484.292
26.46	1141.5	26.6169	381.298	26.6169	264.26	26.6169	301.967	26.6169	367.318	26.6169	356.519	26.46	473.595
26.48	1385.02	26.6389	428.195	26.6389	274.802	26.6389	324.779	26.6389	363.773	26.6389	366.773	26.48	485.956
26.5	1616.04	26.6609	412.272	26.6609	278.426	26.6609	294.084	26.6609	331.045	26.6609	335.961	26.5	523.429
26.52	1769.16	26.6829	375.722	26.6829	282.927	26.6829	290.152	26.6829	356.583	26.6829	355.973	26.52	587.468
26.54	1879.95	26.7049	356.963	26.7049	288.488	26.7049	298.15	26.7049	416.272	26.7049	354.462	26.54	645.593
26.56	2020.45	26.7269	347.247	26.7269	278.496	26.7269	290.998	26.7269	490.5	26.7269	374.747	26.56	645.365
26.58	2036.55	26.7489	357.524	26.7489	292.524	26.7489	304.861	26.7489	490.31	26.7489	379.069	26.58	583.824
26.6	1717.41	26.7709	351.319	26.7709	298.938	26.7709	326.451	26.7709	498.389	26.7709	368	26.6	528.044
26.62	1265.69	26.7929	330.713	26.7929	301.108	26.7929	341.625	26.7929	507.134	26.7929	365.134	26.62	506.709
26.64	909.561	26.8149	325.217	26.8149	271.609	26.8149	371.043	26.8149	484.157	26.8149	352.918	26.64	529.923
26.66	685.87	26.8369	321.78	26.8369	279.071	26.8369	356.693	26.8369	455.403	26.8369	332.597	26.66	606.828
26.68	566.607	26.8589	327.03	26.8589	304.118	26.8589	375.03	26.8589	456.854	26.8589	314.324	26.68	737.631
26.7	522.724	26.8809	318.79	26.8809	296.336	26.8809	355.708	26.8809	437.454	26.8809	320.708	26.7	922.439
26.72	541.192	26.9029	348.171	26.9029	301.177	26.9029	364.563	26.9029	448.071	26.9029	319.817	26.72	1190.2
26.74	623.565	26.9249	347.126	26.9249	323.415	26.9249	362.523	26.9249	407.721	26.9249	310.334	26.74	1530.57
26.76	781.8	26.9469	366.199	26.9469	350.863	26.9469	367.745	26.9469	401.174	26.9469	331.019	26.76	1780.28
26.78	1010.35	26.9689	370.761	26.9689	351.305	26.9689	371.31	26.9689	410.713	26.9689	324.46	26.78	1836.85
26.8	1235.67	26.9909	344.083	26.9909	350.972	26.9909	375.397	26.9909	429.124	26.9909	323.589	26.8	1902.53
26.82	1361.7	27.0129	328.457	27.0129	355.362	27.0129	366.99	27.0129	382.342	27.0129	323.543	26.82	2124.72
26.84	1443.05	27.0349	321.032	27.0349	339.501	27.0349	364.968	27.0349	366.655	27.0349	323.375	26.84	2493.29
26.86	1534.78	27.0569	313.38	27.0569	322.302	27.0569	375.659	27.0569	371.41	27.0569	339.721	26.86	2886.07
26.88	1569.52	27.0789	313.179	27.0789	315.965	27.0789	370.893	27.0789	357.232	27.0789	337.59	26.88	3113.65
26.9	1564.33	27.1009	295.954	27.1009	299.119	27.1009	361.909	27.1009	345.78	27.1009	316.917	26.9	2949.92
26.92	1602.17	27.1229	295.181	27.1229	306.543	27.1229	351.413	27.1229	338.42	27.1229	316.116	26.92	2482.41
26.94	1659.19	27.1449	311.632	27.1449	312.884	27.1449	355.9	27.1449	353.833	27.1449	344.93	26.94	2127.08
26.96	1706.66	27.1669	286.327	27.1669	315.372	27.1669	364.947	27.1669	354.54	27.1669	384.442	26.96	2046.86
26.98	1713.56	27.1889	254.079	27.1889	335.587	27.1889	367.953	27.1889	327.146	27.1889	365.099	26.98	2090.93
27	1509.02	27.2109	272.004	27.2109	353.484	27.2109	365	27.2109	308.121	27.2109	361.327	27	1925.68
27.02	1137.76	27.2329	273.351	27.2329	341.04	27.2329	339.975	27.2329	299.819	27.2329	381	27.02	1527.04
27.04	804.787	27.2549	277.074	27.2549	298.755	27.2549	316.366	27.2549	300.895	27.2549	409.327	27.04	1152.34
27.06	576.507	27.2769	295.241	27.2769	296.597	27.2769	335.053	27.2769	301.645	27.2769	407.934	27.06	901.85
27.08	438.88	27.2989	332.882	27.2989	330.065	27.2989	313.425	27.2989	273.366	27.2989	361.811	27.08	747.399
27.1	363.381	27.3209	320.94	27.3209	286.675	27.3209	307.101	27.3209	252.347	27.3209	369.918	27.1	648.72
27.12	330.458	27.3429	308.66	27.3429	264.787	27.3429	344.975	27.3429	240.091	27.3429	378.122	27.12	605.306
27.14	329.849	27.3649	324.668	27.3649	294.761	27.3649	329.084	27.3649	252.792	27.3649	363.332	27.14	624.437
27.16	355.374	27.3869	301.787	27.3869	277.787	27.3869	318.277	27.3869	255.104	27.3869	377.555	27.16	711.447
27.18	388.33	27.4089	289.415	27.4089	266.046	27.4089	325.892	27.4089	243.323	27.4089	337.276	27.18	858.305
27.2	393.51	27.4309	276.566	27.4309	294.08	27.4309	307.065	27.4309	223.28	27.4309	325.649	27.2	1018.71
27.22	374.343	27.4529	252.271	27.4529	318.486	27.4529	313.039	27.4529	215.311	27.4529	322.237	27.22	1172.31
27.24	369.969	27.4749	270.038	27.4749	336.685	27.4749	313.321	27.4749	214.665	27.4749	323.012	27.24	1376.27
27.26	399.566	27.4969	288.44	27.4969	331.441	27.4969	285.882	27.4969	235.758	27.4969	305.242	27.26	1576.21
27.28	455.99	27.5189	293.769	27.5189	323.923	27.5189	262.54	27.5189	238.385	27.5189	297.077	27.28	1608.76
27.3	502.324	27.5409	302.75	27.5409	337.795	27.5409	256.295	27.5409	239.932	27.5409	306.454	27.3	1486.27
27.32	515.711	27.5629	305.283	27.5629	349.018	27.5629	247.398	27.5629	216.195	27.5629	316.451	27.32	1317.4
27.34	507.729	27.5849	319.582	27.5849	366.311	27.5849	264.415	27.5849	201.625	27.5849	337.228	27.34	1216.14
27.36	502.571	27.6069	309.431	27.6069	363.103	27.6069	271.259	27.6069	204.448	27.6069	323.982	27.36	1194.13
27.38	535.971	27.6289	290.434	27.6289	315.532	27.6289	250.65	27.6289	213.537	27.6289	310.97	27.38	1136.53
27.4	602.624	27.6509	312.043	27.6509	288.744	27.6509	271.575	27.6509	220.596	27.6509	298.276	27.4	1027.33
27.42	632.561	27.6729	307.548	27.6729	313.018	27.6729	254.317	27.6729	227.448	27.6729	273.208	27.42	966.307
27.44	597.098	27.6949	258.147	27.6949	296.493	27.6949	239.094	27.6949	217.932	27.6949	316.805	27.44	1011.41
27.46	576.203	27.7169	310.228	27.7169	268.323	27.7169	252.254	27.7169	232.663	27.7169	300.294	27.46	1123.37
27.48	630.183	27.7389	308.067	27.7389	260.555	27.7389	257.63	27.7389	219.882	27.7389	291.37	27.48	1199.89
27.5	762.318	27.7609	313.102	27.7609	262.482	27.7609	238.969	27.7609	209.381	27.7609	284.381	27.5	1208.63
27.52	907.193	27.7829	267.136	27.7829	352.851	27.7829	263.551	27.7829	195.404	27.7829	261.167	27.52	1148.34
27.54	943.001	27.8049	281.856	27.8049	369.148	27.8049	274.964	27.8049	231.341	27.8049	258.704	27.54	1025.11
27.56	839.69	27.8269	266.121	27.8269	300.72	27.8269	259.578	27.8269	216.392	27.8269	246.035	27.56	847.916
27.58	702.164	27.8489	243.715	27.8489	282.987	27.8489	264.013	27.8489	227.026	27.8489	259.779	27.58	659.246
27.6	631.332	27.8709	204.555	27.8709	293.556	27.8709	264.111	27.8709	227.222	27.8709	280.667	27.6	524.746
27.62	659.32	27.8929	261.28	27.8929	240.929	27.8929	271.209	27.8929	236.012	27.8929	250.557	27.62	458.5
27.64	768.679	27.9149	238.769	27.9149	236.827	27.9149	282.962	27.9149	232.433	27.9149	225.077	27.64	453.798
27.66	867.992	27.9369	269.328	27.9369	212.93	27.9369	281.223	27.9369	214.41	27.9369	241.515	27.66	496.99
27.68	818.946	27.9589	256.991	27.9589	222.257	27.9589	269.743	27.9589	217.69	27.9589	246.752	27.68	558.632
27.7	649.818	27.9809	226.539	27.9809	230.603	27.9809	269.95	27.9809	199.943	27.9809	242.248	27.7	614.256
27.72	492.981	28.0029	242.327	28.0029	226.187	28.0029	293.103	28.0029	213.44	28.0029	244.888	27.72	650.516
27.74	400.385	28.0249	260.549	28.0249	248.423	28.0249	330.072	28.0249	201.326	28.0249	262.549	27.74	675.495
27.76	373.882	28.0469	230.396	28.0469	237.153	28.0469	239.189	28.0469	214.821	28.0469	305.45	27.76	734.917
27.78	408.343	28.0689	231.999	28.0689	213.012	28.0689	298.97	28.0689	184.015	28.0689	314.996	27.78	804.948
27.8	487.719	28.0909	233.74	28.0909	233.882	28.0909	206.673	28.0909	212.752	28.0909	289.965	27.8	778.894
27.82	567.664	28.1129	213.59	28.1129	224.024	28.1129	263.096	28.1129	192.626	28.1129	286.88	27.82	637.661
27.84	566.06	28.1349	278.546	28.1349	226.528	28.1349	267.764	28.1349	217.891	28.1349	281.163	27.84	483.118
27.86	477.831	28.1569	290.81	28.1569	265.394	28.1569	288.487	28.1569	215.633	28.1569	260.898	27.86	376.538
27.88	384.101	28.1789	248.549	28.1789	234.183	28.1789	295.927	28.1789	228.549	28.1789	297.634	27.88	324.221
27.9	320.57	28.2009	258.538	28.2009	237.44	28.2009	264.952	28.2009	237.366	28.2009	291.78	27.9	319.4
27.92	281.554	28.2229	279.711	28.2229	242.743	28.2229	275.375	28.2229	241.316	28.2229	292.165	27.92	353.429
27.94	255.908	28.2449	295.163	28.2449	245.088	28.2449	260.544	28.2449	236.739	28.2449	326.196	27.94	405.943
27.96	244.901	28.2669	269	28.2669	290.238	28.2669	283.78	28.2669	266.405	28.2669	322.934	27.96	424.754
27.98	239.52	28.2889	272.917	28.2889	275.265	28.2889	283.102	28.2889	298.572	28.2889	283.714	27.98	377.726
28	227.756	28.3109	297.902	28.3109	267.171	28.3109	295.311	28.3109	274.404	28.3109	292.363	28	311.14
28.02	215.625	28.3329	278.882	28.3329	252.087	28.3329	318.884	28.3329	279.646	28.3329	274.439	28.02	263.057
28.04	216.069	28.3549	277.788	28.3549	264.584	28.3549	294.681	28.3549	292.292	28.3549	298.035	28.04	240.677
28.06	240.2	28.3769	257.183	28.3769	235.314	28.3769	292.828	28.3769	272.338	28.3769	259.603	28.06	241.136
28.08	292.719	28.3989	322.62	28.3989	233.655	28.3989	288.874	28.3989	253.091	28.3989	271.668	28.08	263.743
28.1	380.938	28.4209	344.742	28.4209	240.411	28.4209	282.454	28.4209	280.761	28.4209	245.254	28.1	314.331
28.12	512.565	28.4429	312.082	28.4429	236.541	28.4429	309.039	28.4429	255.964	28.4429	237.335	28.12	407.017
28.14	677.652	28.4649	303.87	28.4649	238.505	28.4649	294.662	28.4649	285.585	28.4649	249.779	28.14	562.361
28.16	784.095	28.4869	313.068	28.4869	260.106	28.4869	294.204	28.4869	273.496	28.4869	248.534	28.16	795.873
28.18	729.816	28.5089	312.699	28.5089	241.547	28.5089	279.112	28.5089	274.451	28.5089	253.869	28.18	1070.71
28.2	598.382	28.5309	316.363	28.5309	235.03	28.5309	273.624	28.5309	246.122	28.5309	279.637	28.2	1244.53
28.22	505.196	28.5529	308.128	28.5529	237.46	28.5529	303.522	28.5529	261.779	28.5529	284.633	28.22	1245.39
28.24	473.879	28.5749	322	28.5749	237.975	28.5749	281.767	28.5749	272	28.5749	267.362	28.24	1199
28.26	469.998	28.5969	311.693	28.5969	243.589	28.5969	275.712	28.5969	275.828	28.5969	283.945	28.26	1103.68
28.28	448.057	28.6189	294.056	28.6189	243.159	28.6189	270.127	28.6189	284.08	28.6189	294.681	28.28	907.143
28.3	424.911	28.6409	320.849	28.6409	239.957	28.6409	244.125	28.6409	280.405	28.6409	315.763	28.3	705.124
28.32	442.424	28.6629	326.106	28.6629	256.912	28.6629	262.379	28.6629	299.202	28.6629	346.976	28.32	564.889
28.34	524.969	28.6849	294.468	28.6849	279.096	28.6849	243.22	28.6849	330.254	28.6849	350.189	28.34	488.761
28.36	684.097	28.7069	300.152	28.7069	266.848	28.7069	254.865	28.7069	308.983	28.7069	335.305	28.36	461.42
28.38	899.608	28.7289	300.892	28.7289	267.213	28.7289	290.105	28.7289	309.899	28.7289	325.368	28.38	453.202
28.4	1083.05	28.7509	292.734	28.7509	247.584	28.7509	292.381	28.7509	288.77	28.7509	338.938	28.4	435.662
28.42	1180.47	28.7729	264.571	28.7729	254.534	28.7729	283.572	28.7729	277	28.7729	341.93	28.42	386.319
28.44	1219.94	28.7949	266.595	28.7949	293.19	28.7949	264.544	28.7949	290.774	28.7949	315.62	28.44	331.912
28.46	1185.98	28.8169	265.165	28.8169	277.391	28.8169	273.027	28.8169	283.034	28.8169	307.147	28.46	300.355
28.48	1102.35	28.8389	256.695	28.8389	260.008	28.8389	279.39	28.8389	257.75	28.8389	305.321	28.48	298.505
28.5	945.857	28.8609	238.602	28.8609	267.978	28.8609	261.326	28.8609	273.348	28.8609	293.387	28.5	328.891
28.52	745.551	28.8829	246.171	28.8829	269.82	28.8829	277.991	28.8829	263.64	28.8829	261.906	28.52	390.003
28.54	598.266	28.9049	263.334	28.9049	255.269	28.9049	310.464	28.9049	236.871	28.9049	269.467	28.54	480.093
28.56	536.226	28.9269	246.507	28.9269	231.028	28.9269	310.24	28.9269	228.408	28.9269	257.55	28.56	580.216
28.58	539.151	28.9489	238.912	28.9489	227.332	28.9489	299.858	28.9489	240.053	28.9489	251.367	28.58	627.447
28.6	552.639	28.9709	241.483	28.9709	247.069	28.9709	293.4	28.9709	229.952	28.9709	262.021	28.6	607.639
28.62	521.803	28.9929	241.063	28.9929	260.094	28.9929	258.886	28.9929	219.906	28.9929	267.063	28.62	601.394
28.64	446.364	29.0149	262.009	29.0149	254.552	29.0149	223.631	29.0149	217.528	29.0149	257.383	28.64	671.208
28.66	366.355	29.0369	283.863	29.0369	255.105	29.0369	228.451	29.0369	203.952	29.0369	274.016	28.66	839.721
28.68	299.27	29.0589	284.132	29.0589	241.001	29.0589	245	29.0589	203.605	29.0589	283.737	28.68	1084.15
28.7	250.29	29.0809	306.42	29.0809	236.993	29.0809	242.176	29.0809	220.344	29.0809	256.618	28.7	1270.02
28.72	221.861	29.1029	350.819	29.1029	262.007	29.1029	256.161	29.1029	204.644	29.1029	245.732	28.72	1247.81
28.74	211.832	29.1249	363.695	29.1249	264.747	29.1249	270.358	29.1249	199.021	29.1249	268.811	28.74	1133.22
28.76	217.504	29.1469	329.911	29.1469	240.345	29.1469	279.823	29.1469	197.575	29.1469	274.973	28.76	1117.2
28.78	241.549	29.1689	339.475	29.1689	259.317	29.1689	273.333	29.1689	194.456	29.1689	262.245	28.78	1290.31
28.8	290.033	29.1909	376.164	29.1909	304.054	29.1909	286.043	29.1909	210.406	29.1909	258.626	28.8	1681.93
28.82	371.116	29.2129	402.966	29.2129	318.361	29.2129	278.841	29.2129	230.496	29.2129	263.471	28.82	2222.96
28.84	485.142	29.2349	374.897	29.2349	336.226	29.2349	282.972	29.2349	218.774	29.2349	273.16	28.84	2561.56
28.86	596.38	29.2569	372.907	29.2569	340.694	29.2569	347.374	29.2569	244.814	29.2569	284.959	28.86	2310.7
28.88	636.439	29.2789	366.463	29.2789	335.973	29.2789	365.192	29.2789	276.51	29.2789	275.49	28.88	1729.76
28.9	592.406	29.3009	360.376	29.3009	314.366	29.3009	349.683	29.3009	288.502	29.3009	275.19	28.9	1212.5
28.92	520.917	29.3229	353.999	29.3229	305	29.3229	348.5	29.3229	260.196	29.3229	268.199	28.92	871.116
28.94	483.604	29.3449	370.947	29.3449	283.628	29.3449	348.575	29.3449	275.496	29.3449	324.553	28.94	684.928
28.96	505.952	29.3669	348.563	29.3669	261.231	29.3669	293.649	29.3669	279.753	29.3669	353.348	28.96	614.592
28.98	596.204	29.3889	322.261	29.3889	269.266	29.3889	285.529	29.3889	271.841	29.3889	370.476	28.98	637.867
29	759.571	29.4109	285.531	29.4109	294.979	29.4109	272.767	29.4109	268.501	29.4109	359.516	29	748.513
29.02	989.8	29.4329	296.324	29.4329	300.477	29.4329	258.623	29.4329	246.676	29.4329	384.462	29.02	932.232
29.04	1286.63	29.4549	311.512	29.4549	282.202	29.4549	290.049	29.4549	272.502	29.4549	380.845	29.04	1131.92
29.06	1672.87	29.4769	279.41	29.4769	281.717	29.4769	281.919	29.4769	251.341	29.4769	417.093	29.06	1264.66
29.08	2084.75	29.4989	293.953	29.4989	270.225	29.4989	294.565	29.4989	237.411	29.4989	414.427	29.08	1243.91
29.1	2241.47	29.5209	297.568	29.5209	284.836	29.5209	294.946	29.5209	243.296	29.5209	445.861	29.1	1098.36
29.12	1965.01	29.5429	271.487	29.5429	245.38	29.5429	294.823	29.5429	234.301	29.5429	405.442	29.12	901.504
29.14	1576.85	29.5649	272.682	29.5649	241.012	29.5649	300.847	29.5649	240.353	29.5649	435.094	29.14	691.048
29.16	1352.16	29.5869	262.134	29.5869	258.104	29.5869	307.933	29.5869	240.305	29.5869	408.249	29.16	527.356
29.18	1329.9	29.6089	258.28	29.6089	246.382	29.6089	302.981	29.6089	229.681	29.6089	389.102	29.18	432.264
29.2	1462.51	29.6309	263.233	29.6309	245.744	29.6309	307.233	29.6309	238.466	29.6309	343.391	29.2	400.261
29.22	1699.48	29.6529	266.653	29.6529	237.155	29.6529	328.343	29.6529	222.311	29.6529	346.729	29.22	424.416
29.24	1926.59	29.6749	241.891	29.6749	235.103	29.6749	375.838	29.6749	239.729	29.6749	348.897	29.24	498.355
29.26	1917.97	29.6969	271.726	29.6969	259.544	29.6969	338.275	29.6969	241.091	29.6969	307.184	29.26	593.139
29.28	1694.83	29.7189	286.977	29.7189	245.416	29.7189	334.921	29.7189	222.573	29.7189	316.82	29.28	627.151
29.3	1464.1	29.7409	261.858	29.7409	264.54	29.7409	333.133	29.7409	235.938	29.7409	290.925	29.3	556.472
29.32	1260.45	29.7629	297.837	29.7629	291.54	29.7629	315.973	29.7629	240.784	29.7629	261.568	29.32	455.444
29.34	1088.88	29.7849	314.373	29.7849	301.624	29.7849	284.337	29.7849	255.373	29.7849	267.666	29.34	388.01
29.36	962.478	29.8069	327.617	29.8069	308.794	29.8069	269.413	29.8069	244.354	29.8069	235.003	29.36	370.793
29.38	826.208	29.8289	282.791	29.8289	302.12	29.8289	247.379	29.8289	195.843	29.8289	249.725	29.38	401.34
29.4	663.087	29.8509	313.843	29.8509	274.138	29.8509	241.029	29.8509	236.794	29.8509	246.02	29.4	457.046
29.42	529.701	29.8729	291.192	29.8729	277.661	29.8729	263.816	29.8729	248.698	29.8729	249.118	29.42	486.388
29.44	453.811	29.8949	317.531	29.8949	232.275	29.8949	238.607	29.8949	208.275	29.8949	264.705	29.44	461.425
29.46	434.87	29.9169	343.073	29.9169	247.055	29.9169	220.214	29.9169	221.968	29.9169	249.137	29.46	426.499
29.48	471.472	29.9389	315	29.9389	278.69	29.9389	255.142	29.9389	220.292	29.9389	223.089	29.48	418.531
29.5	559.495	29.9609	313.078	29.9609	272.735	29.9609	216.527	29.9609	205.961	29.9609	224.152	29.5	445.627
29.52	678.405	29.9829	281.551	29.9829	285.688	29.9829	243.17	29.9829	220.899	29.9829	209.725	29.52	513.444
29.54	778.795	30.0049	286.891	30.0049	294.189	30.0049	256.161	30.0049	206.487	30.0049	208.434	29.54	643.832
29.56	828.937	30.0269	261.132	30.0269	284.533	30.0269	226.055	30.0269	210.972	30.0269	236.654	29.56	869.912
29.58	835.43	30.0489	247.44	30.0489	277.886	30.0489	246.211	30.0489	202.691	30.0489	242.683	29.58	1200
29.6	782.398	30.0709	279.218	30.0709	254.454	30.0709	241.982	30.0709	218.416	30.0709	240.944	29.6	1567.31
29.62	671.857	30.0929	236	30.0929	213.912	30.0929	203.254	30.0929	224.701	30.0929	242.919	29.62	1811.63
29.64	577.777	30.1149	233.861	30.1149	220.428	30.1149	244.145	30.1149	193.006	30.1149	211.139	29.64	1737.01
29.66	547.859	30.1369	223.788	30.1369	220.367	30.1369	237.761	30.1369	181.04	30.1369	224.929	29.66	1428.05
29.68	593.146	30.1589	240.504	30.1589	212.018	30.1589	226.487	30.1589	213.666	30.1589	228.997	29.68	1131.12
29.7	692.547	30.1809	242.796	30.1809	233.566	30.1809	204.718	30.1809	209.129	30.1809	221.667	29.7	909.397
29.72	752.143	30.2029	221.876	30.2029	194.617	30.2029	214.711	30.2029	190.439	30.2029	214.068	29.72	766.595
29.74	677.936	30.2249	236.652	30.2249	189.735	30.2249	233.206	30.2249	171.489	30.2249	239.038	29.74	705.952
29.76	540.684	30.2469	252.624	30.2469	185.22	30.2469	194.784	30.2469	191.596	30.2469	271.29	29.76	703.157
29.78	436.537	30.2689	277.801	30.2689	206.77	30.2689	201.773	30.2689	198.485	30.2689	215.942	29.78	755.842
29.8	391.927	30.2909	286.532	30.2909	183.095	30.2909	228	30.2909	184.7	30.2909	218.877	29.8	850.501
29.82	406.262	30.3129	261.734	30.3129	202.583	30.3129	232.558	30.3129	177.115	30.3129	243.164	29.82	936.815
29.84	474.198	30.3349	259.062	30.3349	220.673	30.3349	238.035	30.3349	202.673	30.3349	233.089	29.84	1009.38
29.86	578.071	30.3569	269.222	30.3569	218.389	30.3569	208.778	30.3569	190.111	30.3569	248.222	29.86	1032.96
29.88	679.477	30.3789	283.359	30.3789	222.58	30.3789	196.672	30.3789	170.481	30.3789	218.771	29.88	938.249
29.9	755.057	30.4009	263.231	30.4009	217.953	30.4009	208.162	30.4009	182.931	30.4009	223.767	29.9	793.646
29.92	767.022	30.4229	251.496	30.4229	195.819	30.4229	205.496	30.4229	188.853	30.4229	222.81	29.92	682.824
29.94	659.885	30.4449	266.404	30.4449	189.116	30.4449	213.538	30.4449	179.058	30.4449	237.096	29.94	618.56
29.96	505.505	30.4669	266.124	30.4669	209.286	30.4669	217.443	30.4669	182.838	30.4669	226.661	29.96	603.249
29.98	386.594	30.4889	263.83	30.4889	201.539	30.4889	246.611	30.4889	192.86	30.4889	221.782	29.98	605.265
30	321.797	30.5109	236.911	30.5109	199.183	30.5109	208.636	30.5109	181.093	30.5109	219.821	30	606.647
30.02	305.437	30.5329	239.367	30.5329	212.403	30.5329	209.881	30.5329	186.615	30.5329	232.633	30.02	640.986
30.04	333.925	30.5549	238.496	30.5549	208.968	30.5549	217.272	30.5549	192.652	30.5549	229.62	30.04	691.377
30.06	407.903	30.5769	235.986	30.5769	176.997	30.5769	216.387	30.5769	204.188	30.5769	226.415	30.06	665.906
30.08	521.718	30.5989	229.782	30.5989	198.779	30.5989	207.891	30.5989	198.956	30.5989	249.738	30.08	552.254
30.1	627.052	30.6209	238.851	30.6209	228.897	30.6209	217.103	30.6209	219.609	30.6209	265	30.1	430.814
30.12	640.457	30.6429	251.814	30.6429	218.062	30.6429	229.688	30.6429	231.437	30.6429	268.063	30.12	344.624
30.14	587.091	30.6649	259.352	30.6649	214.35	30.6649	228.903	30.6649	231.097	30.6649	266.602	30.14	295.536
30.16	558.264	30.6869	257.394	30.6869	206.757	30.6869	217.151	30.6869	230.833	30.6869	278.948	30.16	273.338
30.18	563.92	30.7089	247.971	30.7089	202.642	30.7089	237.299	30.7089	227.54	30.7089	290.562	30.18	278.754
30.2	536.149	30.7309	244.062	30.7309	212.434	30.7309	269.301	30.7309	229.212	30.7309	284.841	30.2	312.633
30.22	451.377	30.7529	271.978	30.7529	204.521	30.7529	250.552	30.7529	215.511	30.7529	300.98	30.22	364.706
30.24	369.559	30.7749	272.262	30.7749	206.271	30.7749	230.647	30.7749	217.158	30.7749	294.127	30.24	400.639
30.26	324.397	30.7969	272.996	30.7969	241.562	30.7969	243.807	30.7969	236.566	30.7969	286.901	30.26	401.096
30.28	318.769	30.8189	288.359	30.8189	245.851	30.8189	258.574	30.8189	232.995	30.8189	299.287	30.28	392.781
30.3	351.079	30.8409	296.289	30.8409	227.711	30.8409	266.548	30.8409	215.066	30.8409	295.325	30.3	396.742
30.32	411.844	30.8629	290.032	30.8629	232.286	30.8629	241.218	30.8629	210.44	30.8629	298.528	30.32	445.551
30.34	469.22	30.8849	280.136	30.8849	243.155	30.8849	243.911	30.8849	217.446	30.8849	287.672	30.34	556.962
30.36	511.134	30.9069	287.361	30.9069	239.979	30.9069	270.361	30.9069	236.456	30.9069	283.946	30.36	710.515
30.38	563.4	30.9289	285.637	30.9289	227.832	30.9289	269.832	30.9289	229.274	30.9289	305.934	30.38	795.817
30.4	602.115	30.9509	243.422	30.9509	236.412	30.9509	243.053	30.9509	209.465	30.9509	291.614	30.4	705.605
30.42	579.454	30.9729	252.962	30.9729	253.085	30.9729	250.768	30.9729	220.17	30.9729	271.025	30.42	532.296
30.44	535.21	30.9949	269.195	30.9949	259.903	30.9949	269.708	30.9949	229.366	30.9949	271.805	30.44	388.039
30.46	514.39	31.0169	263.767	31.0169	261.647	31.0169	287.223	31.0169	219.302	31.0169	257.191	30.46	297.168
30.48	528.549	31.0389	270.564	31.0389	273.858	31.0389	296.976	31.0389	186.989	31.0389	267.105	30.48	251.073
30.5	598.075	31.0609	277.684	31.0609	247.787	31.0609	289.947	31.0609	204.541	31.0609	265.591	30.5	239.129
30.52	717.944	31.0829	283.1	31.0829	242.934	31.0829	259.348	31.0829	212.483	31.0829	241.549	30.52	256.506
30.54	835.063	31.1049	269.695	31.1049	259.826	31.1049	256.044	31.1049	199.956	31.1049	234.391	30.54	302.957
30.56	892.66	31.1269	250.257	31.1269	267.832	31.1269	235.221	31.1269	203.788	31.1269	239.956	30.56	375.549
30.58	864.269	31.1489	265.887	31.1489	278.363	31.1489	251.65	31.1489	209.161	31.1489	227.595	30.58	441.495
30.6	763.328	31.1709	282.058	31.1709	266.616	31.1709	249.547	31.1709	207.802	31.1709	220.535	30.6	444.845
30.62	683.983	31.1929	255.206	31.1929	258.765	31.1929	253.938	31.1929	217.428	31.1929	214.786	30.62	399.44
30.64	692.845	31.2149	256.357	31.2149	276.928	31.2149	250.943	31.2149	202.072	31.2149	231.928	30.64	355.662
30.66	803.595	31.2369	243.842	31.2369	265.303	31.2369	233.612	31.2369	196.769	31.2369	267.238	30.66	322.366
30.68	977.196	31.2589	218.675	31.2589	225.605	31.2589	231.345	31.2589	204.817	31.2589	250.203	30.68	302.09
30.7	1060.92	31.2809	211.412	31.2809	220.764	31.2809	245.498	31.2809	188.738	31.2809	267.614	30.7	305.645
30.72	934.706	31.3029	237.608	31.3029	205.068	31.3029	244.162	31.3029	211.414	31.3029	262.712	30.72	340.164
30.74	726.666	31.3249	271.832	31.3249	200.181	31.3249	243.819	31.3249	210.633	31.3249	260	30.74	415.151
30.76	571.771	31.3469	265.537	31.3469	214.956	31.3469	254.801	31.3469	204.846	31.3469	241.721	30.76	547.959
30.78	492.276	31.3689	251.196	31.3689	203.666	31.3689	246.039	31.3689	195.568	31.3689	274.256	30.78	755.077
30.8	464.452	31.3909	210.504	31.3909	221.531	31.3909	249.133	31.3909	224.797	31.3909	291.266	30.8	1031.23
30.82	458.884	31.4129	225.694	31.4129	206.777	31.4129	265.62	31.4129	205.703	31.4129	276.513	30.82	1310.98
30.84	483.421	31.4349	233.4	31.4349	196.96	31.4349	234.558	31.4349	200.24	31.4349	273.12	30.84	1503.82
30.86	569.619	31.4569	225.077	31.4569	226.339	31.4569	271.047	31.4569	201.785	31.4569	257.83	30.86	1628.32
30.88	728.024	31.4789	225.809	31.4789	207.384	31.4789	246.147	31.4789	186.621	31.4789	247.858	30.88	1721.93
30.9	914.561	31.5009	247.089	31.5009	187.579	31.5009	249.418	31.5009	199.671	31.5009	300.181	30.9	1708.3
30.92	1028.47	31.5229	235.991	31.5229	180.425	31.5229	236.991	31.5229	232.593	31.5229	268.761	30.92	1551.31
30.94	985.689	31.5449	203.931	31.5449	203.537	31.5449	247.298	31.5449	228.41	31.5449	278.239	30.94	1355.47
30.96	799.297	31.5669	219.168	31.5669	191.647	31.5669	263.261	31.5669	202.248	31.5669	230.357	30.96	1222.42
30.98	585.894	31.5889	233.525	31.5889	225.779	31.5889	238.882	31.5889	205.83	31.5889	267.609	30.98	1137.53
31	427.771	31.6109	231.065	31.6109	228.957	31.6109	268.329	31.6109	225.567	31.6109	249.433	31	1026.83
31.02	335.013	31.6329	265.673	31.6329	187.392	31.6329	249.187	31.6329	197.271	31.6329	261.879	31.02	902.342
31.04	295.823	31.6549	264.009	31.6549	238	31.6549	274.991	31.6549	206.985	31.6549	293.938	31.04	834.844
31.06	297.841	31.6769	267.03	31.6769	237.985	31.6769	271.848	31.6769	202.473	31.6769	273.183	31.06	828.078
31.08	339.143	31.6989	269.11	31.6989	236.945	31.6989	262.468	31.6989	232.532	31.6989	284.807	31.08	813.936
31.1	414.2	31.7209	271.726	31.7209	235.478	31.7209	276.69	31.7209	215.403	31.7209	277.522	31.1	727.944
31.12	503.895	31.7429	240.896	31.7429	246.166	31.7429	221.625	31.7429	202.199	31.7429	264.958	31.12	606.804
31.14	585.149	31.7649	239.708	31.7649	231.129	31.7649	233.966	31.7649	222.39	31.7649	245.807	31.14	523.832
31.16	632.317	31.7869	250.997	31.7869	233.767	31.7869	248.614	31.7869	201.838	31.7869	246.528	31.16	504.146
31.18	591.304	31.8089	261.398	31.8089	240.419	31.8089	254.576	31.8089	232.974	31.8089	287.932	31.18	549.179
31.2	475.419	31.8309	244.595	31.8309	214.506	31.8309	243.747	31.8309	201.088	31.8309	278.418	31.2	640.807
31.22	358.618	31.8529	238.842	31.8529	217.751	31.8529	271.662	31.8529	193.909	31.8529	288.501	31.22	737.981
31.24	276.028	31.8749	224.14	31.8749	209.384	31.8749	228.112	31.8749	199.867	31.8749	267.616	31.24	819.026
31.26	232.176	31.8969	238.447	31.8969	218.586	31.8969	217.072	31.8969	195.316	31.8969	261.039	31.26	932.889
31.28	217.338	31.9189	239.212	31.9189	220.513	31.9189	231.956	31.9189	212.69	31.9189	276.54	31.28	1155.34
31.3	220.692	31.9409	258.443	31.9409	243.071	31.9409	247.557	31.9409	198.719	31.9409	260.417	31.3	1500.15
31.32	230.57	31.9629	240.951	31.9629	232.901	31.9629	265.574	31.9629	219.85	31.9629	271.349	31.32	1826.38
31.34	242.741	31.9849	268.063	31.9849	256.562	31.9849	239.063	31.9849	207.81	31.9849	238.876	31.34	1859.86
31.36	259.024	32.0069	269.589	32.0069	249.818	32.0069	228.413	32.0069	212.614	32.0069	229.808	31.36	1544.51
31.38	288.521	32.0289	287.762	32.0289	216.39	32.0289	204.543	32.0289	185.331	32.0289	216.814	31.38	1157.82
31.4	338.296	32.0509	278.502	32.0509	238.64	32.0509	215.121	32.0509	200.053	32.0509	228.31	31.4	876.887
31.42	388.507	32.0729	300.764	32.0729	258.284	32.0729	221.838	32.0729	217.216	32.0729	220.182	31.42	715.201
31.44	404.315	32.0949	297.761	32.0949	218.975	32.0949	229.259	32.0949	212.712	32.0949	227.98	31.44	662.408
31.46	388.503	32.1169	282.907	32.1169	234.783	32.1169	218.518	32.1169	231.562	32.1169	237.128	31.46	696.424
31.48	388.494	32.1389	264.1	32.1389	232.353	32.1389	218.581	32.1389	219.547	32.1389	237.201	31.48	750.209
31.5	440.751	32.1609	282.712	32.1609	221.143	32.1609	261.143	32.1609	221	32.1609	272.997	31.5	721.232
31.52	550.378	32.1829	300.51	32.1829	232.044	32.1829	265.192	32.1829	221.596	32.1829	297.572	31.52	606.364
31.54	673.223	32.2049	292.036	32.2049	259.066	32.2049	266.449	32.2049	224.861	32.2049	275.792	31.54	486.033
31.56	715.841	32.2269	273.26	32.2269	265.067	32.2269	256.227	32.2269	229.968	32.2269	302.964	31.56	404.371
31.58	673.979	32.2489	257	32.2489	249.71	32.2489	254.388	32.2489	236.687	32.2489	340.304	31.58	367.643
31.6	616.09	32.2709	265.33	32.2709	257.546	32.2709	283.859	32.2709	259.884	32.2709	330.818	31.6	364.008
31.62	574.865	32.2929	279.562	32.2929	234.203	32.2929	311.329	32.2929	275.937	32.2929	335.484	31.62	377.318
31.64	556.857	32.3149	262.876	32.3149	235.832	32.3149	357.009	32.3149	264.319	32.3149	338.062	31.64	387.766
31.66	533.407	32.3369	245.912	32.3369	242.848	32.3369	364.793	32.3369	283.063	32.3369	355.376	31.66	390.738
31.68	491.904	32.3589	257	32.3589	240.207	32.3589	347.944	32.3589	312.643	32.3589	344.583	31.68	401.764
31.7	439.659	32.3809	260.677	32.3809	241.043	32.3809	345.56	32.3809	323.292	32.3809	323.171	31.7	419.541
31.72	399.976	32.4029	265.579	32.4029	235.162	32.4029	341.205	32.4029	338.614	32.4029	337.525	31.72	441.467
31.74	385.789	32.4249	266.733	32.4249	232.962	32.4249	329.413	32.4249	367.776	32.4249	332.77	31.74	469.06
31.76	379.918	32.4469	264.546	32.4469	263.372	32.4469	297.791	32.4469	329.31	32.4469	347.39	31.76	498.354
31.78	355.492	32.4689	266.781	32.4689	255.706	32.4689	310.035	32.4689	312.338	32.4689	356.114	31.78	519.893
31.8	311.684	32.4909	276.94	32.4909	244.971	32.4909	316	32.4909	305.18	32.4909	332.29	31.8	538.889
31.82	277.405	32.5129	279.929	32.5129	251.743	32.5129	336.257	32.5129	307.305	32.5129	347.093	31.82	572.036
31.84	268.222	32.5349	282.495	32.5349	248.3	32.5349	349.097	32.5349	299.646	32.5349	380.762	31.84	600.867
31.86	286.102	32.5569	286.041	32.5569	262.945	32.5569	338.479	32.5569	279.41	32.5569	358.901	31.86	557.869
31.88	329.06	32.5789	293.153	32.5789	260.038	32.5789	322.982	32.5789	271.442	32.5789	321.711	31.88	459.948
31.9	387.914	32.6009	286.371	32.6009	272.692	32.6009	325.413	32.6009	257.245	32.6009	300.427	31.9	383.668
31.92	463.454	32.6229	300.382	32.6229	261.25	32.6229	337.369	32.6229	263.4	32.6229	286.788	31.92	356.017
31.94	586.999	32.6449	311.659	32.6449	266.354	32.6449	339.336	32.6449	281.892	32.6449	305.565	31.94	366.879
31.96	784.08	32.6669	350.467	32.6669	288.41	32.6669	336.885	32.6669	268.518	32.6669	294.676	31.96	377.111
31.98	1034.61	32.6889	367	32.6889	264.872	32.6889	328.355	32.6889	242.645	32.6889	281.742	31.98	356.418
32	1274.05	32.7109	425.151	32.7109	247.779	32.7109	318.478	32.7109	225.885	32.7109	324.505	32	322.878
32.02	1428.92	32.7329	519.996	32.7329	255.052	32.7329	297.659	32.7329	208.291	32.7329	288.242	32.02	285.465
32.04	1395.35	32.7549	582.11	32.7549	264.558	32.7549	306.76	32.7549	240.138	32.7549	257.733	32.04	248.44
32.06	1158.99	32.7769	526.424	32.7769	268	32.7769	312.702	32.7769	243.587	32.7769	286.413	32.06	224.923
32.08	887.037	32.7989	465.306	32.7989	283.41	32.7989	311.568	32.7989	247.052	32.7989	297.716	32.08	221.329
32.1	701.286	32.8209	460.581	32.8209	280.221	32.8209	307.765	32.8209	225.899	32.8209	275.406	32.1	239.412
32.12	623.649	32.8429	420.333	32.8429	270.667	32.8429	266.333	32.8429	210.667	32.8429	269.333	32.12	278.572
32.14	642.003	32.8649	379.989	32.8649	280.542	32.8649	270.085	32.8649	215.753	32.8649	267.247	32.14	330.131
32.16	722.082	32.8869	347.497	32.8869	267.336	32.8869	268.557	32.8869	222.148	32.8869	292.65	32.16	373.071
32.18	782.545	32.9089	304.637	32.9089	280.81	32.9089	277.774	32.9089	240.885	32.9089	276.155	32.18	393.292
32.2	757.427	32.9309	304.601	32.9309	268.525	32.9309	295.453	32.9309	248	32.9309	299.076	32.2	404.049
32.22	721.16	32.9529	288.156	32.9529	238.156	32.9529	301.456	32.9529	234.894	32.9529	307.903	32.22	398.976
32.24	747.456	32.9749	295.549	32.9749	250.732	32.9749	287.192	32.9749	269.982	32.9749	286.009	32.24	375.745
32.26	811.821	32.9969	255.838	32.9969	250.473	32.9969	253.397	32.9969	270.451	32.9969	275.989	32.26	357.919
32.28	845.168	33.0189	289.195	33.0189	244.94	33.0189	276.895	33.0189	250.7	33.0189	272.705	32.28	360.073
32.3	850.949	33.0409	294.673	33.0409	262.655	33.0409	273.786	33.0409	246.777	33.0409	296.873	32.3	382.517
32.32	829.989	33.0629	281.735	33.0629	281.423	33.0629	277.106	33.0629	221.733	33.0629	281.102	32.32	438.729
32.34	756.341	33.0849	280.604	33.0849	264.953	33.0849	277.396	33.0849	239.858	33.0849	266.179	32.34	544.29
32.36	652.676	33.1069	275.301	33.1069	294.195	33.1069	274.558	33.1069	229.717	33.1069	246.088	32.36	707.311
32.38	545.204	33.1289	284.744	33.1289	277.206	33.1289	231.024	33.1289	211.124	33.1289	275.058	32.38	924.312
32.4	470.476	33.1509	261.838	33.1509	265.29	33.1509	204.386	33.1509	209.677	33.1509	253.483	32.4	1216.79
32.42	452.474	33.1729	285.935	33.1729	273.361	33.1729	256.317	33.1729	217.659	33.1729	268.425	32.42	1560.47
32.44	500.937	33.1949	272.87	33.1949	281.907	33.1949	239.237	33.1949	244.9	33.1949	246.964	32.44	1763.37
32.46	621.179	33.2169	291.89	33.2169	264.612	33.2169	272.652	33.2169	241.995	33.2169	257.885	32.46	1675.32
32.48	806.562	33.2389	244.389	33.2389	296.628	33.2389	278.888	33.2389	232.121	33.2389	249.345	32.48	1438.73
32.5	994.275	33.2609	241.601	33.2609	282.996	33.2609	275.399	33.2609	257.106	33.2609	248.9	32.5	1264.41
32.52	1047.5	33.2829	224.663	33.2829	266.4	33.2829	235.763	33.2829	281.9	33.2829	278.2	32.52	1238.83
32.54	950.959	33.3049	239.646	33.3049	237.257	33.3049	256.044	33.3049	263.655	33.3049	303.195	32.54	1338.48
32.56	845.291	33.3269	261.616	33.3269	243.434	33.3269	245.818	33.3269	259.189	33.3269	280.636	32.56	1455.22
32.58	807.88	33.3489	239.266	33.3489	227.861	33.3489	255.443	33.3489	249.506	33.3489	273.304	32.58	1517.26
32.6	842.264	33.3709	237.038	33.3709	222.192	33.3709	226.189	33.3709	224.959	33.3709	321.083	32.6	1624.49
32.62	954.579	33.3929	267.192	33.3929	202.521	33.3929	201.625	33.3929	242.505	33.3929	349.297	32.62	1808.85
32.64	1182.53	33.4149	262.083	33.4149	235.532	33.4149	257.215	33.4149	244.972	33.4149	325.344	32.64	1850.64
32.66	1489.9	33.4369	285.965	33.4369	205.046	33.4369	248.015	33.4369	263.972	33.4369	346.968	32.66	1600.01
32.68	1684.13	33.4589	292.043	33.4589	211.184	33.4589	209.649	33.4589	272.249	33.4589	371.087	32.68	1259.28
32.7	1629.64	33.4809	296.37	33.4809	228.347	33.4809	269.139	33.4809	294.468	33.4809	378.399	32.7	1028.85
32.72	1407.06	33.5029	313.097	33.5029	245.159	33.5029	275.425	33.5029	272.319	33.5029	354.31	32.72	954.402
32.74	1136.96	33.5249	344.192	33.5249	302.378	33.5249	286.952	33.5249	282.86	33.5249	388.855	32.74	1015.06
32.76	920.968	33.5469	367.04	33.5469	270.36	33.5469	286.42	33.5469	319.16	33.5469	366.18	32.76	1173.73
32.78	789.577	33.5689	350.627	33.5689	280.553	33.5689	292.855	33.5689	307.662	33.5689	369	32.78	1346.04
32.8	709.841	33.5909	333.169	33.5909	336.04	33.5909	292.438	33.5909	329.592	33.5909	369.085	32.8	1429.56
32.82	678.008	33.6129	331.997	33.6129	303.903	33.6129	309.259	33.6129	333.675	33.6129	370.097	32.82	1335.8
32.84	717.034	33.6349	300.507	33.6349	298.743	33.6349	325.148	33.6349	321.387	33.6349	367.944	32.84	1095.39
32.86	818.601	33.6569	273.579	33.6569	265.7	33.6569	356.936	33.6569	391.685	33.6569	343.486	32.86	873.629
32.88	918.115	33.6789	285	33.6789	281.209	33.6789	339.994	33.6789	346	33.6789	347.267	32.88	743.856
32.9	934.851	33.7009	294.199	33.7009	302	33.7009	328.46	33.7009	344.394	33.7009	350.022	32.9	662.422
32.92	860.663	33.7229	343.409	33.7229	303.108	33.7229	334.625	33.7229	336.108	33.7229	355.842	32.92	565.989
32.94	773.409	33.7449	320.535	33.7449	307.294	33.7449	333.942	33.7449	349.507	33.7449	352.782	32.94	461.567
32.96	725.849	33.7669	328.732	33.7669	304.121	33.7669	384.318	33.7669	384.72	33.7669	340.171	32.96	380.28
32.98	703.776	33.7889	342.54	33.7889	330.709	33.7889	346.877	33.7889	380.952	33.7889	335.709	32.98	332.744
33	660.91	33.8109	375.626	33.8109	342.68	33.8109	335.66	33.8109	385.473	33.8109	349.548	33	321.067
33.02	557.406	33.8329	360.834	33.8329	323.627	33.8329	346.615	33.8329	375.956	33.8329	346.857	33.02	340.086
33.04	435.048	33.8549	447.608	33.8549	300.072	33.8549	359.055	33.8549	387.679	33.8549	358.624	33.04	374.136
33.06	346.252	33.8769	425.163	33.8769	289.425	33.8769	343.068	33.8769	383.421	33.8769	361.557	33.06	406.428
33.08	299.286	33.8989	363.071	33.8989	271.389	33.8989	330.407	33.8989	395.796	33.8989	368.628	33.08	442.947
33.1	284.903	33.9209	348.379	33.9209	275.167	33.9209	318.655	33.9209	392.663	33.9209	392.175	33.1	477.849
33.12	286.798	33.9429	368.906	33.9429	248.906	33.9429	325.124	33.9429	362.407	33.9429	345.218	33.12	479.087
33.14	294.564	33.9649	371.085	33.9649	269.87	33.9649	341.901	33.9649	357.382	33.9649	358.348	33.14	456.025
33.16	306.112	33.9869	333.884	33.9869	276.967	33.9869	317.859	33.9869	380.991	33.9869	346.569	33.16	432.24
33.18	304.807	34.0089	309.821	34.0089	256.547	34.0089	316.499	34.0089	352.819	34.0089	304.137	33.18	415.134
33.2	275.428	34.0309	289.322	34.0309	249.973	34.0309	312.767	34.0309	343.027	34.0309	303.286	33.2	419.386
33.22	239.678	34.0529	291.657	34.0529	247.776	34.0529	285.203	34.0529	323.978	34.0529	298.237	33.22	436.834
33.24	217.357	34.0749	289.935	34.0749	234.84	34.0749	266.416	34.0749	293.675	34.0749	281.844	33.24	458.202
33.26	211.954	34.0969	287.265	34.0969	244.04	34.0969	266.628	34.0969	301.996	34.0969	282.761	33.26	476.253
33.28	223.326	34.1189	299.284	34.1189	251	34.1189	286.752	34.1189	315.541	34.1189	252.387	33.28	469.376
33.3	253.227	34.1409	309.637	34.1409	238.461	34.1409	279.404	34.1409	280.339	34.1409	265.122	33.3	460.565
33.32	308.9	34.1629	284.726	34.1629	217.383	34.1629	289.15	34.1629	265.959	34.1629	252.767	33.32	485.87
33.34	406.338	34.1849	268.587	34.1849	215.416	34.1849	286.581	34.1849	236.264	34.1849	259.243	33.34	543.491
33.36	567.923	34.2069	267.002	34.2069	225.003	34.2069	284.426	34.2069	210.288	34.2069	269.855	33.36	572.606
33.38	813.224	34.2289	268.385	34.2289	232.149	34.2289	278.292	34.2289	226.615	34.2289	253.739	33.38	526.759
33.4	1123.52	34.2509	271.786	34.2509	232.799	34.2509	291.346	34.2509	233.64	34.2509	243.813	33.4	454.085
33.42	1375.01	34.2729	277.154	34.2729	232.154	34.2729	283.636	34.2729	224.085	34.2729	277.194	33.42	407.486
33.44	1380.02	34.2949	274.646	34.2949	222.956	34.2949	264.566	34.2949	195.407	34.2949	302.965	33.44	402.78
33.46	1137.13	34.3169	283	34.3169	222.529	34.3169	276.725	34.3169	176.451	34.3169	284.647	33.46	424.523
33.48	847.462	34.3389	263.906	34.3389	215.975	34.3389	296.527	34.3389	189.049	34.3389	293.079	33.48	434.375
33.5	636.791	34.3609	247.059	34.3609	214.089	34.3609	289.646	34.3609	200.544	34.3609	297.675	33.5	431.619
33.52	525.705	34.3829	260.595	34.3829	222.797	34.3829	279.581	34.3829	198.311	34.3829	292.797	33.52	455.779
33.54	499.269	34.4049	266.685	34.4049	216.135	34.4049	256.73	34.4049	206.865	34.4049	281.281	33.54	526.442
33.56	543.715	34.4269	286.168	34.4269	213.723	34.4269	255.858	34.4269	203.761	34.4269	301.752	33.56	628.14
33.58	637.674	34.4489	283.007	34.4489	230.714	34.4489	252.263	34.4489	194.128	34.4489	330	33.58	708.724
33.6	733.354	34.4709	274.067	34.4709	235.543	34.4709	262.353	34.4709	185.781	34.4709	327.119	33.6	740.983
33.62	798.012	34.4929	267.053	34.4929	235.942	34.4929	281.589	34.4929	184.885	34.4929	331.473	33.62	761.386
33.64	836.563	34.5149	268.814	34.5149	236.198	34.5149	257.368	34.5149	192.605	34.5149	345.012	33.64	821.946
33.66	864.57	34.5369	266.191	34.5369	241.744	34.5369	236.095	34.5369	199.292	34.5369	318.507	33.66	987.117
33.68	911.059	34.5589	266.879	34.5589	238.496	34.5589	229.873	34.5589	195.121	34.5589	316.136	33.68	1295.14
33.7	980.964	34.5809	288.855	34.5809	230.174	34.5809	259.883	34.5809	205.666	34.5809	318.073	33.7	1725.28
33.72	1130.3	34.6029	272.352	34.6029	233.2	34.6029	253.952	34.6029	217.25	34.6029	308.45	33.72	2178.68
33.74	1409.48	34.6249	234.159	34.6249	202.226	34.6249	260.867	34.6249	194.497	34.6249	305.338	33.74	2380.67
33.76	1721.74	34.6469	263.147	34.6469	205.236	34.6469	265.604	34.6469	213.029	34.6469	294.882	33.76	2096.16
33.78	1818.19	34.6689	268.577	34.6689	228.737	34.6689	225.911	34.6689	214.263	34.6689	279.698	33.78	1597.67
33.8	1616.25	34.6909	278.779	34.6909	236.398	34.6909	221.584	34.6909	209.398	34.6909	277.097	33.8	1208.88
33.82	1297.77	34.7129	275.329	34.7129	240.557	34.7129	233.403	34.7129	211.423	34.7129	247.409	33.82	1004.91
33.84	1017.2	34.7349	282.579	34.7349	235.487	34.7349	252.645	34.7349	217.79	34.7349	256.711	33.84	965.892
33.86	843.36	34.7569	267.864	34.7569	235.208	34.7569	275.928	34.7569	189.824	34.7569	267.208	33.86	1078.44
33.88	758.675	34.7789	276.714	34.7789	227.021	34.7789	253.565	34.7789	193.966	34.7789	265.755	33.88	1308.07
33.9	684.601	34.8009	293.409	34.8009	235.409	34.8009	220.422	34.8009	199.761	34.8009	283.254	33.9	1496.56
33.92	580.087	34.8229	272.268	34.8229	238.227	34.8229	246.233	34.8229	189.18	34.8229	270.451	33.92	1421.88
33.94	493.107	34.8449	289.34	34.8449	225.438	34.8449	256	34.8449	184.43	34.8449	271.281	33.94	1145.55
33.96	456.891	34.8669	280.849	34.8669	261.075	34.8669	241.646	34.8669	171.241	34.8669	253.861	33.96	874.458
33.98	466.746	34.8889	266.473	34.8889	241.849	34.8889	262.292	34.8889	200.389	34.8889	238.473	33.98	676.783
34	483.636	34.9109	282.085	34.9109	215.271	34.9109	266.356	34.9109	205.534	34.9109	253.263	34	553.38
34.02	467.095	34.9329	314.367	34.9329	221.012	34.9329	237.633	34.9329	211.675	34.9329	200.266	34.02	502.528
34.04	440.84	34.9549	294.602	34.9549	211.147	34.9549	242.159	34.9549	210.46	34.9549	261.808	34.04	517.706
34.06	444.083	34.9769	325.215	34.9769	216.73	34.9769	264.614	34.9769	207.423	34.9769	268.988	34.06	575.218
34.08	471.121	34.9989	317.932	34.9989	254.59	34.9989	246.22	34.9989	211.356	34.9989	229.668	34.08	616.716
34.1	482.676	35.0209	316.883	35.0209	251.165	35.0209	260.67	35.0209	216.417	35.0209	257.572	34.1	593.734
34.12	466.189	35.0429	307.146	35.0429	267.02	35.0429	224.482	35.0429	227.749	35.0429	244.085	34.12	555.526
34.14	432.472	35.0649	309.632	35.0649	238.126	35.0649	252.69	35.0649	224.46	35.0649	230.195	34.14	560.565
34.16	381.251	35.0869	339.451	35.0869	229.478	35.0869	256.92	35.0869	211.115	35.0869	219.796	34.16	606.85
34.18	336.954	35.1089	302.829	35.1089	218.741	35.1089	226.223	35.1089	225.855	35.1089	225.529	34.18	638.515
34.2	326.967	35.1309	290.551	35.1309	235.009	35.1309	208.881	35.1309	229.835	35.1309	246.789	34.2	633.732
34.22	362.857	35.1529	299.572	35.1529	241.743	35.1529	219.487	35.1529	229.043	35.1529	222.155	34.22	649.212
34.24	457.377	35.1749	265.097	35.1749	244.909	35.1749	241.329	35.1749	260.025	35.1749	256.872	34.24	708.521
34.26	622.336	35.1969	258.109	35.1969	263.654	35.1969	218.437	35.1969	214.855	35.1969	265.854	34.26	797.349
34.28	843.576	35.2189	232.153	35.2189	232.189	35.2189	218.994	35.2189	199.088	35.2189	292.841	34.28	941.185
34.3	1017.38	35.2409	228.217	35.2409	286.815	35.2409	228.955	35.2409	214.955	35.2409	227.09	34.3	1145.2
34.32	1025.66	35.2629	261.682	35.2629	257.552	35.2629	222.355	35.2629	207.925	35.2629	240.981	34.32	1302.02
34.34	925.733	35.2849	245.712	35.2849	235.115	35.2849	240.226	35.2849	204.681	35.2849	239.876	34.34	1296.9
34.36	785.517	35.3069	266.962	35.3069	268.832	35.3069	217.774	35.3069	224.702	35.3069	237.082	34.36	1145.75
34.38	614.094	35.3289	243	35.3289	241.722	35.3289	257.778	35.3289	196.667	35.3289	258.222	34.38	938.03
34.4	461.37	35.3509	228.103	35.3509	220.746	35.3509	269.032	35.3509	207.118	35.3509	211.543	34.4	741.815
34.42	362.109	35.3729	253.794	35.3729	230.599	35.3729	242.24	35.3729	196.523	35.3729	218.439	34.42	604.869
34.44	312.454	35.3949	217.37	35.3949	224.151	35.3949	244.908	35.3949	213.168	35.3949	214.311	34.44	543.621
34.46	294.159	35.4169	224.979	35.4169	212.493	35.4169	242.22	35.4169	202.801	35.4169	233.858	34.46	535.552
34.48	289.831	35.4389	260.404	35.4389	262.266	35.4389	227	35.4389	187.627	35.4389	208.872	34.48	535.495
34.5	295.507	35.4609	268.026	35.4609	225.982	35.4609	231.008	35.4609	213.707	35.4609	223.905	34.5	528.721
34.52	312.792	35.4829	253.239	35.4829	272.575	35.4829	253.469	35.4829	205.425	35.4829	230.142	34.52	530.714
34.54	333.508	35.5049	282.999	35.5049	265.845	35.5049	223.384	35.5049	208	35.5049	232.385	34.54	510.121
34.56	364.22	35.5269	266.848	35.5269	240.507	35.5269	211.825	35.5269	205.175	35.5269	237.009	34.56	443.418
34.58	426.06	35.5489	244.212	35.5489	228.357	35.5489	229.391	35.5489	189.572	35.5489	225.748	34.58	369.901
34.6	517.704	35.5709	253.277	35.5709	235.532	35.5709	244.428	35.5709	180.711	35.5709	241.092	34.6	328.002
34.62	605.966	35.5929	224.127	35.5929	246.817	35.5929	237.33	35.5929	179.325	35.5929	241.528	34.62	328.565
34.64	656.547	35.6149	206.292	35.6149	206.968	35.6149	221.153	35.6149	210.708	35.6149	267.894	34.64	371.797
34.66	647.297	35.6369	214.642	35.6369	228.033	35.6369	228.089	35.6369	209.87	35.6369	238.813	34.66	445.882
34.68	610.608	35.6589	226.04	35.6589	206.278	35.6589	220.921	35.6589	220.601	35.6589	236.157	34.68	529.402
34.7	595.523	35.6809	233.341	35.6809	223.504	35.6809	214.81	35.6809	212.748	35.6809	257.46	34.7	589.356
34.72	626.143	35.7029	253.42	35.7029	221.561	35.7029	234.735	35.7029	212.529	35.7029	251.406	34.72	593.942
34.74	700.13	35.7249	231.197	35.7249	211.446	35.7249	241.474	35.7249	210.402	35.7249	254.008	34.74	549.739
34.76	792.482	35.7469	239.015	35.7469	210.578	35.7469	261.578	35.7469	209.384	35.7469	215.962	34.76	475.388
34.78	828.964	35.7689	216.219	35.7689	218.63	35.7689	256.068	35.7689	224.274	35.7689	243.726	34.78	404.384
34.8	791.68	35.7909	231.332	35.7909	224.59	35.7909	236.236	35.7909	215.705	35.7909	268.606	34.8	357.446
34.82	767.669	35.8129	236.481	35.8129	209.215	35.8129	237.127	35.8129	226.652	35.8129	287.807	34.82	344.531
34.84	800.78	35.8349	221.647	35.8349	224.397	35.8349	242.132	35.8349	228.677	35.8349	266.544	34.84	380.07
34.86	855.337	35.8569	221.454	35.8569	222.133	35.8569	231.125	35.8569	219.834	35.8569	262.97	34.86	476.412
34.88	886.651	35.8789	228.903	35.8789	201.274	35.8789	243.947	35.8789	211.159	35.8789	285.186	34.88	636.547
34.9	876.862	35.9009	244.128	35.9009	210.879	35.9009	230.881	35.9009	225.999	35.9009	275.623	34.9	815.102
34.92	826.791	35.9229	251.315	35.9229	220.089	35.9229	245.44	35.9229	223.325	35.9229	266.937	34.92	886.881
34.94	777.566	35.9449	239.997	35.9449	208.798	35.9449	227.997	35.9449	212.611	35.9449	256.01	34.94	806.354
34.96	766.85	35.9669	234.876	35.9669	220.416	35.9669	244.712	35.9669	196.768	35.9669	260.956	34.96	656.884
34.98	739.643	35.9889	228.334	35.9889	216.15	35.9889	241.331	35.9889	207.97	35.9889	288.241	34.98	508.675
35	635.495	36.0109	237.944	36.0109	205.605	36.0109	225.605	36.0109	211.563	36.0109	280.676	35	403.033
35.02	500.153	36.0329	236.244	36.0329	217.551	36.0329	236.205	36.0329	200.227	36.0329	284.858	35.02	340.48
35.04	394.84	36.0549	248.684	36.0549	222.073	36.0549	232.155	36.0549	195.301	36.0549	273.16	35.04	301.426
35.06	325.796	36.0769	266.628	36.0769	229.894	36.0769	254.62	36.0769	218.257	36.0769	247.903	35.06	279.17
35.08	274.789	36.0989	265.257	36.0989	236.857	36.0989	260.141	36.0989	226.2	36.0989	246.515	35.08	277.692
35.1	238.057	36.1209	258.49	36.1209	228.553	36.1209	237.996	36.1209	207.545	36.1209	250.553	35.1	297.724
35.12	222.024	36.1429	250.283	36.1429	222.655	36.1429	250.227	36.1429	194.469	36.1429	247.717	35.12	342.127
35.14	228.596	36.1649	229.025	36.1649	233.136	36.1649	245.321	36.1649	195.613	36.1649	244.935	35.14	412.889
35.16	257.225	36.1869	232.908	36.1869	233.86	36.1869	229.93	36.1869	203.349	36.1869	241.559	35.16	506.451
35.18	303.105	36.2089	253.208	36.2089	233.094	36.2089	236.114	36.2089	206.906	36.2089	255.566	35.18	600.447
35.2	349.613	36.2309	240.977	36.2309	241.833	36.2309	229.691	36.2309	186.418	36.2309	245.894	35.2	673.102
35.22	376.44	36.2529	246.584	36.2529	230.275	36.2529	247.446	36.2529	181.292	36.2529	246.579	35.22	750.12
35.24	396.796	36.2749	249.15	36.2749	218.168	36.2749	248.726	36.2749	197.177	36.2749	268.266	35.24	821.874
35.26	447.931	36.2969	262.065	36.2969	207.669	36.2969	236.193	36.2969	200.615	36.2969	271.633	35.26	837.143
35.28	537.929	36.3189	270.305	36.3189	217.651	36.3189	268.041	36.3189	199.609	36.3189	268	35.28	786.453
35.3	629.58	36.3409	280.903	36.3409	228.379	36.3409	286.137	36.3409	199.379	36.3409	260.549	35.3	707.993
35.32	696.189	36.3629	271.636	36.3629	220.401	36.3629	262.837	36.3629	192.034	36.3629	236.37	35.32	658.194
35.34	755.531	36.3849	282.302	36.3849	216.646	36.3849	271.302	36.3849	211.885	36.3849	230.164	35.34	661.894
35.36	762.269	36.4069	277.555	36.4069	214.369	36.4069	265.239	36.4069	210.528	36.4069	241.552	35.36	671.864
35.38	674.466	36.4289	256.268	36.4289	212.33	36.4289	272.083	36.4289	214.392	36.4289	238.629	35.38	607.235
35.4	541.473	36.4509	256.824	36.4509	216.777	36.4509	277.953	36.4509	212.494	36.4509	262.978	35.4	485.928
35.42	427.294	36.4729	269.726	36.4729	212.748	36.4729	251.296	36.4729	211.779	36.4729	257.938	35.42	380.024
35.44	350.153	36.4949	256.325	36.4949	220.605	36.4949	254.847	36.4949	189.67	36.4949	244.344	35.44	320.437
35.46	294.05	36.5169	228.86	36.5169	209.895	36.5169	237.264	36.5169	179.281	36.5169	257.824	35.46	307.204
35.48	254.305	36.5389	237.094	36.5389	207.658	36.5389	228.732	36.5389	209.726	36.5389	258.879	35.48	332.051
35.5	238.671	36.5609	239.281	36.5609	231.316	36.5609	239.414	36.5609	213.561	36.5609	236.172	35.5	371.082
35.52	246.921	36.5829	234.219	36.5829	216.316	36.5829	259.635	36.5829	206.463	36.5829	244.123	35.52	377.917
35.54	272.805	36.6049	225.316	36.6049	205.926	36.6049	267.305	36.6049	228.053	36.6049	255.916	35.54	343.94
35.56	311.578	36.6269	258.133	36.6269	207.342	36.6269	264.096	36.6269	211.578	36.6269	266.588	35.56	315.313
35.58	347.213	36.6489	251.347	36.6489	209.586	36.6489	274.895	36.6489	208.965	36.6489	266.621	35.58	323.552
35.6	356.128	36.6709	241.363	36.6709	234.965	36.6709	262.699	36.6709	189.867	36.6709	249.088	35.6	382.112
35.62	353.656	36.6929	253.082	36.6929	222.195	36.6929	234.472	36.6929	193.176	36.6929	270.346	35.62	497.849
35.64	363.225	36.7149	238.572	36.7149	232.108	36.7149	234.809	36.7149	205.789	36.7149	288.448	35.64	653.709
35.66	398.021	36.7369	267.003	36.7369	259.423	36.7369	230.947	36.7369	210.527	36.7369	261.524	35.66	769.24
35.68	477.729	36.7589	243.093	36.7589	214.44	36.7589	247.09	36.7589	195.619	36.7589	262.836	35.68	759.772
35.7	597.069	36.7809	256.202	36.7809	238.07	36.7809	258.668	36.7809	166.13	36.7809	261.4	35.7	670.6
35.72	693.387	36.8029	265.153	36.8029	286.953	36.8029	242.419	36.8029	191.009	36.8029	246.056	35.72	580.181
35.74	689.324	36.8249	264.217	36.8249	263.585	36.8249	260.501	36.8249	202.131	36.8249	240.435	35.74	499.439
35.76	595.147	36.8469	271.229	36.8469	247.349	36.8469	259.385	36.8469	223.784	36.8469	277.953	35.76	420.669
35.78	483.693	36.8689	250.018	36.8689	240.504	36.8689	258.084	36.8689	224.168	36.8689	306.73	35.78	363.674
35.8	399.37	36.8909	226.651	36.8909	259.493	36.8909	256.144	36.8909	224.928	36.8909	260.732	35.8	343.354
35.82	365.966	36.9129	229.703	36.9129	260.059	36.9129	274.81	36.9129	206.19	36.9129	306.847	35.82	348.943
35.84	390.649	36.9349	289.074	36.9349	289.537	36.9349	273.142	36.9349	234.537	36.9349	296.661	35.84	369.769
35.86	465.94	36.9569	249.536	36.9569	249.501	36.9569	235.361	36.9569	221.524	36.9569	305.651	35.86	419.31
35.88	561.294	36.9789	258.751	36.9789	238.226	36.9789	281.892	36.9789	220.023	36.9789	302.09	35.88	519.724
35.9	632.968	37.0009	269.886	37.0009	272.639	37.0009	282.01	37.0009	243.752	37.0009	296.062	35.9	674.97
35.92	668.95	37.0229	257.947	37.0229	233.992	37.0229	271.943	37.0229	231.01	37.0229	290.986	35.92	835.653
35.94	661.524	37.0449	230.943	37.0449	230.442	37.0449	243.556	37.0449	235.715	37.0449	283.672	35.94	913.13
35.96	626.803	37.0669	228.168	37.0669	260.071	37.0669	281.973	37.0669	216.451	37.0669	262.274	35.96	885.531
35.98	588.249	37.0889	270.573	37.0889	225.068	37.0889	279.757	37.0889	233.155	37.0889	307.213	35.98	786.343
36	537.744	37.1109	258.875	37.1109	203.534	37.1109	248.795	37.1109	236.438	37.1109	263.307	36	694.019
36.02	450.763	37.1329	238.063	37.1329	230.605	37.1329	247.41	37.1329	224.605	37.1329	269.507	36.02	650.56
36.04	353.308	37.1549	239.303	37.1549	211.893	37.1549	281.183	37.1549	203.924	37.1549	277.227	36.04	670.708
36.06	283.433	37.1769	242.208	37.1769	233.152	37.1769	258.912	37.1769	201.152	37.1769	277.36	36.06	752.958
36.08	248.459	37.1989	236.608	37.1989	214.401	37.1989	257.799	37.1989	184.407	37.1989	248.897	36.08	846.875
36.1	244.035	37.2209	256.059	37.2209	219.464	37.2209	256.113	37.2209	206.45	37.2209	239.901	36.1	895.146
36.12	265.536	37.2429	229.621	37.2429	229.377	37.2429	257.5	37.2429	212.123	37.2429	246.376	36.12	902.889
36.14	310.242	37.2649	265.292	37.2649	217.314	37.2649	257.708	37.2649	226.177	37.2649	243.097	36.14	859.808
36.16	384.836	37.2869	284.057	37.2869	217.484	37.2869	235.505	37.2869	214.872	37.2869	249.103	36.16	790.072
36.18	493.61	37.3089	268.633	37.3089	243.324	37.3089	232.176	37.3089	184.691	37.3089	246.912	36.18	725.258
36.2	608.73	37.3309	245.13	37.3309	241.867	37.3309	255.345	37.3309	207.086	37.3309	258.693	36.2	644.553
36.22	670.736	37.3529	249.385	37.3529	221.783	37.3529	233.342	37.3529	197.441	37.3529	247.845	36.22	537.954
36.24	622.51	37.3749	284.014	37.3749	200.788	37.3749	215.781	37.3749	197.582	37.3749	264.432	36.24	447.992
36.26	501.702	37.3969	280.64	37.3969	210.109	37.3969	233.538	37.3969	199.985	37.3969	240.727	36.26	397.876
36.28	397.819	37.4189	288.625	37.4189	216.661	37.4189	252.42	37.4189	174.241	37.4189	223.679	36.28	395.59
36.3	335.76	37.4409	248.935	37.4409	212.471	37.4409	226.642	37.4409	184.055	37.4409	222.167	36.3	443.846
36.32	293.485	37.4629	228.726	37.4629	220.443	37.4629	213.434	37.4629	176.177	37.4629	195.673	36.32	534.359
36.34	255.927	37.4849	230.238	37.4849	237.399	37.4849	233.919	37.4849	201	37.4849	231.363	36.34	647.055
36.36	226.042	37.5069	216.447	37.5069	230	37.5069	224.187	37.5069	192.556	37.5069	239.751	36.36	708.973
36.38	201.069	37.5289	227.869	37.5289	224.022	37.5289	210.869	37.5289	178.54	37.5289	202.387	36.38	640.128
36.4	177.111	37.5509	214.952	37.5509	213.751	37.5509	208.642	37.5509	189.607	37.5509	228.624	36.4	502.044
36.42	157.915	37.5729	204.855	37.5729	224.382	37.5729	220.145	37.5729	169.02	37.5729	227.02	36.42	389.978
36.44	145.7	37.5949	209.965	37.5949	223.322	37.5949	225.325	37.5949	184.109	37.5949	229.891	36.44	331.907
36.46	140.882	37.6169	213.669	37.6169	232.012	37.6169	240.326	37.6169	198.335	37.6169	232.69	36.46	323.759
36.48	145.526	37.6389	217.692	37.6389	234.501	37.6389	237.576	37.6389	206.884	37.6389	255.693	36.48	348.191
36.5	161.542	37.6609	217.566	37.6609	205.774	37.6609	242.473	37.6609	208.323	37.6609	236.416	36.5	367.165
36.52	189.808	37.6829	219.819	37.6829	207.414	37.6829	231.595	37.6829	191.371	37.6829	232.224	36.52	355.682
36.54	231.093	37.7049	224.553	37.7049	217.319	37.7049	237.915	37.7049	193.915	37.7049	252.086	36.54	343.67
36.56	291.788	37.7269	213.861	37.7269	220.51	37.7269	238.233	37.7269	197.791	37.7269	269.304	36.56	356.311
36.58	372.373	37.7489	215.374	37.7489	220.18	37.7489	237.261	37.7489	204.706	37.7489	251.924	36.58	383.254
36.6	442.54	37.7709	228.16	37.7709	212.237	37.7709	233.603	37.7709	202.503	37.7709	238.442	36.6	390.851
36.62	468.626	37.7929	233.05	37.7929	250.929	37.7929	223.729	37.7929	193.186	37.7929	235.779	36.62	380.535
36.64	489.556	37.8149	239.667	37.8149	268.555	37.8149	227.778	37.8149	193.333	37.8149	238.444	36.64	390.016
36.66	570.915	37.8369	241.654	37.8369	256.221	37.8369	226.803	37.8369	190.938	37.8369	235.851	36.66	422.729
36.68	742.004	37.8589	240.841	37.8589	250.522	37.8589	221.124	37.8589	190.965	37.8589	250.097	36.68	447.32
36.7	968.45	37.8809	235.963	37.8809	232.519	37.8809	231.514	37.8809	184.444	37.8809	240.154	36.7	460.25
36.72	1109.59	37.9029	236.506	37.9029	232.987	37.9029	243.026	37.9029	193.898	37.9029	221.506	36.72	472.285
36.74	1047.37	37.9249	222.847	37.9249	236.024	37.9249	228.352	37.9249	184.799	37.9249	212.906	36.74	470.572
36.76	851.973	37.9469	226.064	37.9469	239.036	37.9469	217.036	37.9469	173.182	37.9469	207.591	36.76	461.111
36.78	646.516	37.9689	242.061	37.9689	221.964	37.9689	219.061	37.9689	197.097	37.9689	210	36.78	459.771
36.8	502.466	37.9909	229.973	37.9909	203.286	37.9909	215.658	37.9909	209.115	37.9909	210.543	36.8	474.932
36.82	434.038	38.0129	217.89	38.0129	197.67	38.0129	215.885	38.0129	203.335	38.0129	226.542	36.82	529.903
36.84	414.364	38.0349	220.971	38.0349	202.376	38.0349	247.368	38.0349	190.085	38.0349	238.433	36.84	611.479
36.86	404.064	38.0569	217.624	38.0569	214.956	38.0569	240.597	38.0569	193.752	38.0569	228.726	36.86	649.218
36.88	395.891	38.0789	224.247	38.0789	214.081	38.0789	210.529	38.0789	195.897	38.0789	223.184	36.88	629.315
36.9	394.541	38.1009	248.314	38.1009	190.06	38.1009	243.275	38.1009	191	38.1009	233.063	36.9	607.707
36.92	380.073	38.1229	232.49	38.1229	201.044	38.1229	232.625	38.1229	198.398	38.1229	263.044	36.92	610.836
36.94	342.727	38.1449	219.773	38.1449	202.795	38.1449	225.72	38.1449	197.341	38.1449	264.166	36.94	662.684
36.96	301.803	38.1669	218.794	38.1669	193.077	38.1669	231.794	38.1669	204.899	38.1669	248.307	36.96	769.027
36.98	267.942	38.1889	222.227	38.1889	218.136	38.1889	205.824	38.1889	211.653	38.1889	239.426	36.98	860.264
37	252.11	38.2109	236.982	38.2109	220.018	38.2109	220.293	38.2109	217.991	38.2109	250.979	37	840.514
37.02	264.775	38.2329	276.899	38.2329	226.882	38.2329	225.186	38.2329	199.983	38.2329	257.322	37.02	714.861
37.04	309.123	38.2549	261.938	38.2549	214.363	38.2549	247.92	38.2549	214.85	38.2549	232.841	37.04	556.027
37.06	378.951	38.2769	283.128	38.2769	220.051	38.2769	245.246	38.2769	219.677	38.2769	262.748	37.06	417.724
37.08	463.413	38.2989	277.269	38.2989	251.735	38.2989	231.137	38.2989	226.293	38.2989	241.398	37.08	317.519
37.1	560.054	38.3209	248.64	38.3209	258.364	38.3209	241.816	38.3209	236.544	38.3209	268.901	37.1	259.435
37.12	653.361	38.3429	227.69	38.3429	268.091	38.3429	247	38.3429	233.085	38.3429	268.732	37.12	237.855
37.14	728.912	38.3649	249.31	38.3649	250.2	38.3649	243.993	38.3649	231.752	38.3649	247.966	37.14	243.616
37.16	742.336	38.3869	266.404	38.3869	260.572	38.3869	261.336	38.3869	256.448	38.3869	281.965	37.16	257.427
37.18	664.585	38.4089	245.711	38.4089	248.921	38.4089	254.579	38.4089	250.803	38.4089	279.25	37.18	247.986
37.2	567.161	38.4309	230.325	38.4309	227.439	38.4309	254.943	38.4309	228.862	38.4309	261.594	37.2	215.229
37.22	498.787	38.4529	230.403	38.4529	236.615	38.4529	249.593	38.4529	223.199	38.4529	286.031	37.22	186.937
37.24	455.429	38.4749	222.868	38.4749	230.242	38.4749	249.626	38.4749	240.89	38.4749	281.615	37.24	177.34
37.26	442.107	38.4969	225.127	38.4969	220.571	38.4969	229.363	38.4969	266.462	38.4969	286.429	37.26	189.304
37.28	467.251	38.5189	199.192	38.5189	227.378	38.5189	234.215	38.5189	264.298	38.5189	314.808	37.28	220.654
37.3	498.717	38.5409	202.501	38.5409	251.951	38.5409	261.502	38.5409	235.798	38.5409	290.248	37.3	257.944
37.32	467.706	38.5629	210.899	38.5629	230.992	38.5629	263.413	38.5629	259.457	38.5629	253.956	37.32	274.026
37.34	373.075	38.5849	241.738	38.5849	247.117	38.5849	245.507	38.5849	243.883	38.5849	249	37.34	270.859
37.36	281.08	38.6069	224.714	38.6069	225.166	38.6069	221.714	38.6069	236.565	38.6069	249.887	37.36	277.673
37.38	222.244	38.6289	222	38.6289	261.566	38.6289	243.279	38.6289	240.496	38.6289	298.558	37.38	302.9
37.4	196.884	38.6509	227.469	38.6509	234.097	38.6509	261.496	38.6509	265.611	38.6509	301.265	37.4	346.074
37.42	196.262	38.6729	254.79	38.6729	242.086	38.6729	275.009	38.6729	237.515	38.6729	292.686	37.42	411.743
37.44	203.704	38.6949	216.748	38.6949	284.188	38.6949	248.853	38.6949	259.338	38.6949	265.789	37.44	502.389
37.46	194.974	38.7169	228.226	38.7169	291.742	38.7169	264.071	38.7169	273.329	38.7169	274.432	37.46	586.719
37.48	166.978	38.7389	280.876	38.7389	284.315	38.7389	256.354	38.7389	235.573	38.7389	259.629	37.48	589.136
37.5	139.673	38.7609	264.514	38.7609	295.676	38.7609	257.946	38.7609	243.73	38.7609	268.73	37.5	511.77
37.52	121.771	38.7829	271.882	38.7829	277.28	38.7829	267.853	38.7829	221.339	38.7829	284.764	37.52	427.113
37.54	114.31	38.8049	288.958	38.8049	316.902	38.8049	278.973	38.8049	221.998	38.8049	296.971	37.54	370.281
37.56	116.439	38.8269	298.902	38.8269	330.236	38.8269	261.118	38.8269	228.843	38.8269	293.167	37.56	344.38
37.58	128.581	38.8489	289.774	38.8489	353.358	38.8489	272.026	38.8489	213.155	38.8489	309.934	37.58	325.397
37.6	153.189	38.8709	322.692	38.8709	324.621	38.8709	230.205	38.8709	220.654	38.8709	306.759	37.6	292.456
37.62	193.809	38.8929	285.206	38.8929	314.374	38.8929	264.747	38.8929	238.159	38.8929	301.028	37.62	252.533
37.64	250.939	38.9149	271.596	38.9149	324.183	38.9149	280.295	38.9149	220.469	38.9149	321.528	37.64	216.646
37.66	309.798	38.9369	313.499	38.9369	355.792	38.9369	284.073	38.9369	213.497	38.9369	313.857	37.66	197.572
37.68	353.537	38.9589	317.075	38.9589	314.501	38.9589	268.657	38.9589	231.496	38.9589	311.499	37.68	202.034
37.7	407.825	38.9809	285.096	38.9809	317.603	38.9809	232.671	38.9809	215.767	38.9809	305.041	37.7	233.071
37.72	505.75	39.0029	286	39.0029	296.298	39.0029	242.137	39.0029	224.19	39.0029	300.002	37.72	289.902
37.74	627.633	39.0249	284.193	39.0249	302.784	39.0249	268.361	39.0249	235.205	39.0249	330.47	37.74	355.994
37.76	700.856	39.0469	271.929	39.0469	268.947	39.0469	276.177	39.0469	242.142	39.0469	311.336	37.76	391.911
37.78	684.461	39.0689	278	39.0689	247.985	39.0689	308.115	39.0689	236.672	39.0689	307.29	37.78	399.66
37.8	594.913	39.0909	275.011	39.0909	248.136	39.0909	297.157	39.0909	278.045	39.0909	313.563	37.8	422.464
37.82	487.221	39.1129	257.304	39.1129	277.608	39.1129	296.813	39.1129	281.197	39.1129	335.286	37.82	462.669
37.84	395.503	39.1349	256.458	39.1349	261.728	39.1349	289.363	39.1349	250.276	39.1349	323.637	37.84	498.892
37.86	319.541	39.1569	290.777	39.1569	266.748	39.1569	282.388	39.1569	280.475	39.1569	326.339	37.86	517.219
37.88	264.259	39.1789	284.295	39.1789	265.121	39.1789	293.292	39.1789	272.891	39.1789	313.195	37.88	522.709
37.9	224.639	39.2009	253.345	39.2009	232.094	39.2009	329.219	39.2009	281.156	39.2009	342.47	37.9	538.16
37.92	198.079	39.2229	260.98	39.2229	241.315	39.2229	320.988	39.2229	261.295	39.2229	354.837	37.92	531.773
37.94	187.728	39.2449	229.252	39.2449	252.916	39.2449	299.274	39.2449	238.248	39.2449	326.619	37.94	469.525
37.96	188.814	39.2669	275.518	39.2669	231.188	39.2669	326.278	39.2669	264.955	39.2669	315.045	37.96	392.599
37.98	192.757	39.2889	237.765	39.2889	223	39.2889	320.354	39.2889	245.603	39.2889	317.517	37.98	333.614
38	202.464	39.3109	221.923	39.3109	218.236	39.3109	292.319	39.3109	214.044	39.3109	304.077	38	297.451
38.02	224.011	39.3329	233.463	39.3329	214.191	39.3329	292.095	39.3329	222.905	39.3329	304.239	38.02	272.402
38.04	250.643	39.3549	237.61	39.3549	234.61	39.3549	300.781	39.3549	212.39	39.3549	319.246	38.04	250.227
38.06	269.011	39.3769	235.512	39.3769	229.024	39.3769	288.804	39.3769	204.658	39.3769	292.878	38.06	243.299
38.08	283	39.3989	218.447	39.3989	220.588	39.3989	268.012	39.3989	192.318	39.3989	279.718	38.08	260.848
38.1	315.576	39.4209	215.743	39.4209	227.85	39.4209	270.784	39.4209	195.342	39.4209	267.925	38.1	297.525
38.12	386.806	39.4429	229.239	39.4429	206.796	39.4429	276.46	39.4429	209.451	39.4429	256.69	38.12	336.158
38.14	491.616	39.4649	201.593	39.4649	196.959	39.4649	274.395	39.4649	216.785	39.4649	238.942	38.14	380.734
38.16	590.815	39.4869	213.757	39.4869	218.843	39.4869	272.157	39.4869	193.057	39.4869	229.543	38.16	450.23
38.18	635.705	39.5089	216.954	39.5089	224.447	39.5089	265.771	39.5089	200.655	39.5089	230.355	38.18	525.656
38.2	623.886	39.5309	224.838	39.5309	208	39.5309	267.696	39.5309	189.743	39.5309	236.126	38.2	562.69
38.22	612.522	39.5529	238.232	39.5529	209.246	39.5529	254.232	39.5529	174.846	39.5529	236.735	38.22	543.443
38.24	613.005	39.5749	259.404	39.5749	209.289	39.5749	243.752	39.5749	168.145	39.5749	216.832	38.24	483.244
38.26	582.789	39.5969	268.52	39.5969	210.52	39.5969	222.84	39.5969	177.121	39.5969	219.919	38.26	439.944
38.28	514.026	39.6189	252.668	39.6189	212.286	39.6189	230.809	39.6189	183.668	39.6189	215.117	38.28	450.157
38.3	442.572	39.6409	284.491	39.6409	215.04	39.6409	237.181	39.6409	182.04	39.6409	231.465	38.3	498.949
38.32	385.465	39.6629	307.586	39.6629	220.092	39.6629	233.416	39.6629	190.908	39.6629	225.323	38.32	526.518
38.34	344.049	39.6849	257.562	39.6849	211.151	39.6849	233.295	39.6849	185.662	39.6849	222.892	38.34	495.834
38.36	313.888	39.7069	270.115	39.7069	218.543	39.7069	233.973	39.7069	179.003	39.7069	244.047	38.36	436.928
38.38	274.785	39.7289	314.138	39.7289	222.211	39.7289	237.844	39.7289	181.028	39.7289	250.752	38.38	382.141
38.4	231.193	39.7509	319.526	39.7509	216.208	39.7509	235.796	39.7509	182	39.7509	255.151	38.4	354.282
38.42	199.919	39.7729	315.155	39.7729	225.384	39.7729	221.923	39.7729	180.385	39.7729	248.158	38.42	363.887
38.44	182.575	39.7949	315.405	39.7949	232.753	39.7949	229.26	39.7949	181.203	39.7949	221.538	38.44	393.236
38.46	178.675	39.8169	320.126	39.8169	225.43	39.8169	239.941	39.8169	182.437	39.8169	238.895	38.46	404.664
38.48	191.572	39.8389	315.248	39.8389	233.531	39.8389	225.168	39.8389	186.602	39.8389	237.141	38.48	373.057
38.5	226.095	39.8609	316.875	39.8609	240.887	39.8609	230.8	39.8609	185.3	39.8609	222.763	38.5	314.667
38.52	286.333	39.8829	316.801	39.8829	224.804	39.8829	236.203	39.8829	192.197	39.8829	226.999	38.52	269.477
38.54	366.707	39.9049	312.164	39.9049	243.544	39.9049	238.345	39.9049	181.861	39.9049	247.975	38.54	254.111
38.56	438.67	39.9269	285.4	39.9269	258.502	39.9269	234.883	39.9269	172.249	39.9269	259.376	38.56	267.075
38.58	476.009	39.9489	266.18	39.9489	235.353	39.9489	233.82	39.9489	178.093	39.9489	250.086	38.58	295.536
38.6	498.489	39.9709	271.788	39.9709	234.032	39.9709	228.861	39.9709	183.596	39.9709	231.372	38.6	321.238
38.62	538.41	39.9929	278.645	39.9929	234.71	39.9929	214.42	39.9929	179.71	39.9929	257.724	38.62	352.642
38.64	590.699	40.0149	264.508	40.0149	240.083	40.0149	225.165	40.0149	193.839	40.0149	234.587	38.64	409.258
38.66	638.745	40.0369	243.283	40.0369	241.257	40.0369	255.633	40.0369	193.084	40.0369	225.288	38.66	477.07
38.68	687.005	40.0589	239.094	40.0589	242.793	40.0589	232.49	40.0589	181.321	40.0589	239.076	38.68	523.971
38.7	728.254	40.0809	243.552	40.0809	238.317	40.0809	227.946	40.0809	177.29	40.0809	262.892	38.7	558.56
38.72	713.717	40.1029	253.673	40.1029	220.1	40.1029	230.555	40.1029	190.009	40.1029	252.932	38.72	596.889
38.74	654.246	40.1249	246.71	40.1249	238.255	40.1249	263.075	40.1249	207.495	40.1249	236.445	38.74	648.159
38.76	613.361	40.1469	259.441	40.1469	231.307	40.1469	236.888	40.1469	220.22	40.1469	254.672	38.76	729.229
38.78	617.083	40.1689	243.731	40.1689	255.624	40.1689	258.941	40.1689	228.317	40.1689	252.885	38.78	845.953
38.8	652.987	40.1909	226.194	40.1909	228.722	40.1909	249.931	40.1909	207.615	40.1909	248.456	38.8	984.071
38.82	684.841	40.2129	251.23	40.2129	214.863	40.2129	229.885	40.2129	208.842	40.2129	261.331	38.82	1065.73
38.84	686.989	40.2349	239.088	40.2349	236.301	40.2349	262.637	40.2349	209.407	40.2349	249.867	38.84	1049.81
38.86	674.524	40.2569	277.673	40.2569	248.47	40.2569	245.311	40.2569	217.896	40.2569	228.207	38.86	1011.64
38.88	707.528	40.2789	274.863	40.2789	211.411	40.2789	229.969	40.2789	217.537	40.2789	241.242	38.88	974.238
38.9	796.551	40.3009	261.167	40.3009	219.667	40.3009	223.833	40.3009	212.833	40.3009	241.667	38.9	872.271
38.92	857.692	40.3229	267.456	40.3229	226.383	40.3229	237.376	40.3229	208.617	40.3229	254.53	38.92	726.637
38.94	812.702	40.3449	276.721	40.3449	205.552	40.3449	253.727	40.3449	226.016	40.3449	229.547	38.94	592.69
38.96	670.265	40.3669	239.711	40.3669	199.389	40.3669	262.091	40.3669	212.466	40.3669	262.419	38.96	505.718
38.98	504.972	40.3889	253.415	40.3889	206.943	40.3889	262.118	40.3889	216.178	40.3889	220.345	38.98	475.231
39	384.415	40.4109	260.474	40.4109	220.527	40.4109	261.105	40.4109	231.317	40.4109	236.37	39	480.159
39.02	321.121	40.4329	229.252	40.4329	217.465	40.4329	237.416	40.4329	208.509	40.4329	219.951	39.02	506.23
39.04	305.155	40.4549	228.758	40.4549	229.871	40.4549	235	40.4549	232.662	40.4549	232.71	39.04	560.286
39.06	322.938	40.4769	239.248	40.4769	197.46	40.4769	260.155	40.4769	232.205	40.4769	225.615	39.06	657.237
39.08	350.345	40.4989	264.543	40.4989	198.776	40.4989	258.224	40.4989	228.224	40.4989	227.832	39.08	808.267
39.1	358.001	40.5209	259.306	40.5209	225.775	40.5209	246.525	40.5209	241.387	40.5209	249.037	39.1	964.962
39.12	347.654	40.5429	233.818	40.5429	223.126	40.5429	260.528	40.5429	231.346	40.5429	250	39.12	1014.1
39.14	338.322	40.5649	259.482	40.5649	212.211	40.5649	240.403	40.5649	209.422	40.5649	225.479	39.14	916.432
39.16	341.759	40.5869	241.131	40.5869	220.938	40.5869	247.945	40.5869	220.917	40.5869	230.959	39.16	779.87
39.18	347.819	40.6089	255.968	40.6089	205.054	40.6089	222.022	40.6089	209.162	40.6089	226.07	39.18	652.083
39.2	347.614	40.6309	250.389	40.6309	214.929	40.6309	227.009	40.6309	238.575	40.6309	239.389	39.2	529.258
39.22	346.776	40.6529	271.28	40.6529	211.09	40.6529	282.52	40.6529	215.45	40.6529	260.07	39.22	439.609
39.24	340.002	40.6749	248.888	40.6749	214.254	40.6749	267.507	40.6749	229.239	40.6749	229.197	39.24	387.85
39.26	320.255	40.6969	269.709	40.6969	219.236	40.6969	279	40.6969	211.181	40.6969	212.364	39.26	361.904
39.28	283.254	40.7189	281.666	40.7189	208.942	40.7189	278.264	40.7189	199.407	40.7189	235.733	39.28	359.023
39.3	240.84	40.7409	275.892	40.7409	248.417	40.7409	267.763	40.7409	230.784	40.7409	232	39.3	365.615
39.32	210.659	40.7629	265.286	40.7629	230.274	40.7629	260.793	40.7629	204.634	40.7629	229.439	39.32	355.587
39.34	198.655	40.7849	288.311	40.7849	236.008	40.7849	219.622	40.7849	201	40.7849	205.452	39.34	337.63
39.36	207.284	40.8069	290.536	40.8069	259.215	40.8069	227.321	40.8069	205.061	40.8069	217.884	39.36	344.251
39.38	238.319	40.8289	293.929	40.8289	240.823	40.8289	241.022	40.8289	234.717	40.8289	214.947	39.38	394.855
39.4	290.416	40.8509	338.469	40.8509	255.922	40.8509	215.125	40.8509	226	40.8509	203.531	39.4	489.677
39.42	346.2	40.8729	317.954	40.8729	238.798	40.8729	224.599	40.8729	223.859	40.8729	219	39.42	603.999
39.44	365.721	40.8949	286.696	40.8949	282.33	40.8949	234.87	40.8949	213.322	40.8949	219.826	39.44	714.988
39.46	341.128	40.9169	263.433	40.9169	274.238	40.9169	217.372	40.9169	219.823	40.9169	224.887	39.46	790.415
39.48	310.574	40.9389	234.708	40.9389	229	40.9389	229.015	40.9389	214.066	40.9389	229	39.48	744.685
39.5	284.3	40.9609	246.041	40.9609	228.192	40.9609	213.212	40.9609	197.648	40.9609	228.596	39.5	601.931
39.52	259.032	40.9829	253.426	40.9829	220.498	40.9829	220.572	40.9829	215.786	40.9829	230.644	39.52	454.799
39.54	250.693	41.0049	220.867	41.0049	204.227	41.0049	226.374	41.0049	205.934	41.0049	236.521	39.54	339.779
39.56	273.228	41.0269	215.805	41.0269	206.912	41.0269	216.15	41.0269	183.602	41.0269	215.779	39.56	266.667
39.58	333.682	41.0489	219.286	41.0489	220.286	41.0489	233.301	41.0489	208.739	41.0489	234.266	39.58	230.585
39.6	432.071	41.0709	232.831	41.0709	226.189	41.0709	252.668	41.0709	206.216	41.0709	228.189	39.6	225.143
39.62	541.759	41.0929	210.552	41.0929	185.586	41.0929	219.069	41.0929	203.933	41.0929	188.413	39.62	247.838
39.64	605.105	41.1149	214.881	41.1149	197.593	41.1149	220.05	41.1149	174.491	41.1149	197.695	39.64	296.476
39.66	601.695	41.1369	225.905	41.1369	207.605	41.1369	223.585	41.1369	187.593	41.1369	196.806	39.66	355.73
39.68	574.369	41.1589	230.622	41.1589	206.307	41.1589	201.69	41.1589	185.006	41.1589	217.381	39.68	382.267
39.7	578.122	41.1809	229.124	41.1809	197.999	41.1809	215.25	41.1809	200.825	41.1809	231.825	39.7	356.927
39.72	611.032	41.2029	229.811	41.2029	216.906	41.2029	219.639	41.2029	195.42	41.2029	222.035	39.72	313.241
39.74	653.979	41.2249	204.292	41.2249	193.659	41.2249	216.398	41.2249	200.212	41.2249	223.805	39.74	287.714
39.76	719.431	41.2469	218.533	41.2469	188.323	41.2469	220.086	41.2469	192.856	41.2469	216	39.76	299.029
39.78	777.386	41.2689	221.878	41.2689	204.497	41.2689	222	41.2689	220.605	41.2689	216	39.78	357.555
39.8	793.262	41.2909	221.159	41.2909	209.705	41.2909	225.091	41.2909	219.156	41.2909	209.431	39.8	471.545
39.82	790.296	41.3129	228.981	41.3129	216.392	41.3129	231.196	41.3129	205.563	41.3129	206.576	39.82	633.598
39.84	742.266	41.3349	231.424	41.3349	226.165	41.3349	235.877	41.3349	237.386	41.3349	218.822	39.84	777.927
39.86	648.119	41.3569	229.62	41.3569	232.037	41.3569	234.497	41.3569	259.693	41.3569	229.313	39.86	808.359
39.88	588.925	41.3789	236.08	41.3789	218.852	41.3789	235.712	41.3789	248.932	41.3789	245.049	39.88	761.862
39.9	603.5	41.4009	224.282	41.4009	212.375	41.4009	253.27	41.4009	220.355	41.4009	246.761	39.9	731.723
39.92	655.287	41.4229	229.345	41.4229	219	41.4229	273.425	41.4229	232.23	41.4229	245.381	39.92	703.107
39.94	648.322	41.4449	267.679	41.4449	215.22	41.4449	261.069	41.4449	259.693	41.4449	242.748	39.94	621.776
39.96	560.794	41.4669	281.366	41.4669	219.241	41.4669	231	41.4669	252.122	41.4669	240.424	39.96	508.336
39.98	477.554	41.4889	245.638	41.4889	243.409	41.4889	231.497	41.4889	235.077	41.4889	233.556	39.98	411.642
40	445.063	41.5109	228.112	41.5109	246.776	41.5109	247.79	41.5109	220.472	41.5109	222.981	40	357.485
40.02	460.01	41.5329	249.127	41.5329	240.216	41.5329	256.219	41.5329	218.478	41.5329	208.959	40.02	351.785
40.04	502.737	41.5549	242.711	41.5549	219.372	41.5549	242.525	41.5549	200.914	41.5549	200.204	40.04	395.557
40.06	536.045	41.5769	212.983	41.5769	206.286	41.5769	240.37	41.5769	193.647	41.5769	206.824	40.06	483.913
40.08	538.468	41.5989	215.846	41.5989	208.973	41.5989	240.09	41.5989	191.064	41.5989	211.676	40.08	586.626
40.1	531.624	41.6209	218.009	41.6209	228.403	41.6209	240.425	41.6209	170.872	41.6209	209.575	40.1	656.299
40.12	503.082	41.6429	216.082	41.6429	226.758	41.6429	224.341	41.6429	173.245	41.6429	219.828	40.12	668.507
40.14	455.319	41.6649	219	41.6649	211.214	41.6649	212.786	41.6649	171.283	41.6649	226.618	40.14	614.382
40.16	431.461	41.6869	208.67	41.6869	210.608	41.6869	221.9	41.6869	174.33	41.6869	209.808	40.16	533.907
40.18	438.82	41.7089	197.66	41.7089	213.48	41.7089	223.9	41.7089	185.34	41.7089	224.179	40.18	473.164
40.2	446.759	41.7309	206.381	41.7309	211.206	41.7309	227.058	41.7309	175.355	41.7309	213.078	40.2	432.998
40.22	457.299	41.7529	194.953	41.7529	220.602	41.7529	226.133	41.7529	175.735	41.7529	229.583	40.22	411.676
40.24	494.439	41.7749	199.45	41.7749	211.236	41.7749	216.118	41.7749	187.225	41.7749	214.815	40.24	417.646
40.26	532.764	41.7969	202.316	41.7969	207.684	41.7969	208.654	41.7969	197.022	41.7969	204.691	40.26	454.022
40.28	534.869	41.8189	206.133	41.8189	195.009	41.8189	217.221	41.8189	172.062	41.8189	209.363	40.28	496.884
40.3	522.95	41.8409	215.937	41.8409	192.856	41.8409	229.631	41.8409	174.955	41.8409	220.406	40.3	522.548
40.32	507.127	41.8629	214.058	41.8629	204.178	41.8629	220.292	41.8629	187.648	41.8629	220.058	40.32	534.376
40.34	467.546	41.8849	215.591	41.8849	228.112	41.8849	245.887	41.8849	185.69	41.8849	218.718	40.34	532.885
40.36	396.017	41.9069	230.881	41.9069	209.699	41.9069	238.274	41.9069	192.036	41.9069	211.694	40.36	526.647
40.38	310.667	41.9289	206.285	41.9289	198.514	41.9289	211.685	41.9289	183.857	41.9289	211.971	40.38	502.799
40.4	240.88	41.9509	201.286	41.9509	219.9	41.9509	238.227	41.9509	182.266	41.9509	224.327	40.4	460.835
40.42	196.224	41.9729	216.814	41.9729	207.046	41.9729	260.512	41.9729	171.488	41.9729	225.698	40.42	419.261
40.44	173.285	41.9949	242.833	41.9949	201.78	41.9949	312.344	41.9949	187.494	41.9949	210.965	40.44	367.888
40.46	165.196	42.0169	233.951	42.0169	209.92	42.0169	320.456	42.0169	185.872	42.0169	213.336	40.46	317.977
40.48	168.718	42.0389	217.935	42.0389	219.239	42.0389	347.956	42.0389	208.13	42.0389	213.391	40.48	286.711
40.5	179.985	42.0609	236.232	42.0609	217.734	42.0609	324.785	42.0609	199.301	42.0609	203.201	40.5	266.033
40.52	195.063	42.0829	263.381	42.0829	207.882	42.0829	279.87	42.0829	191.855	42.0829	224.21	40.52	249.255
40.54	212.215	42.1049	252.858	42.1049	184.129	42.1049	278.73	42.1049	184.27	42.1049	234.047	40.54	247.406
40.56	231.705	42.1269	222.688	42.1269	187.681	42.1269	291.095	42.1269	214.579	42.1269	239.267	40.56	269.09
40.58	258.535	42.1489	241.376	42.1489	197.658	42.1489	298.195	42.1489	178.442	42.1489	214.026	40.58	318.345
40.6	297.175	42.1709	230.951	42.1709	190.219	42.1709	238.413	42.1709	196.586	42.1709	223.171	40.6	406.467
40.62	340.276	42.1929	241.465	42.1929	236.189	42.1929	232.671	42.1929	198.219	42.1929	207.193	40.62	546.165
40.64	381.999	42.2149	229.46	42.2149	218.531	42.2149	247.443	42.2149	198.903	42.2149	230.274	40.64	721.902
40.66	446.933	42.2369	248.129	42.2369	246.193	42.2369	227.956	42.2369	202.66	42.2369	232.085	40.66	861.752
40.68	541.94	42.2589	221.256	42.2589	209.129	42.2589	274.216	42.2589	197.437	42.2589	211.601	40.68	907.748
40.7	613.003	42.2809	203.028	42.2809	206	42.2809	241.358	42.2809	197.94	42.2809	199.665	40.7	866.795
40.72	610.451	42.3029	205.807	42.3029	230.747	42.3029	230.434	42.3029	208.47	42.3029	212.326	40.72	792.131
40.74	581.264	42.3249	243.6	42.3249	227.179	42.3249	238.677	42.3249	196.467	42.3249	223.605	40.74	731.74
40.76	597.719	42.3469	246.953	42.3469	227.976	42.3469	235.094	42.3469	194.047	42.3469	206.425	40.76	680.652
40.78	657.189	42.3689	217.339	42.3689	215.147	42.3689	241.921	42.3689	180.158	42.3689	229.729	40.78	625.722
40.8	684.876	42.3909	237.993	42.3909	196.004	42.3909	224.006	42.3909	156.027	42.3909	197.024	40.8	591.033
40.82	631.64	42.4129	231.093	42.4129	200.146	42.4129	229.801	42.4129	182.761	42.4129	221.226	40.82	596.127
40.84	510.593	42.4349	238.077	42.4349	211.051	42.4349	214.949	42.4349	165.588	42.4349	237.54	40.84	605.826
40.86	378.043	42.4569	239.902	42.4569	213.227	42.4569	213.492	42.4569	187.811	42.4569	220.795	40.86	607.475
40.88	278.484	42.4789	213.454	42.4789	218.348	42.4789	225.549	42.4789	182.95	42.4789	240.198	40.88	626.189
40.9	214.802	42.5009	240.688	42.5009	208.373	42.5009	217.187	42.5009	182.749	42.5009	225.624	40.9	629.619
40.92	176.888	42.5229	234.057	42.5229	241.459	42.5229	220.598	42.5229	192.057	42.5229	232.683	40.92	589.744
40.94	155.546	42.5449	211.915	42.5449	209.739	42.5449	228.261	42.5449	168.957	42.5449	204.957	40.94	555.421
40.96	145.1	42.5669	230.51	42.5669	207.695	42.5669	231.695	42.5669	178.901	42.5669	216.39	40.96	560.663
40.98	145.137	42.5889	218.674	42.5889	212.884	42.5889	235.545	42.5889	177.33	42.5889	230.674	40.98	578.456
41	158.035	42.6109	230.265	42.6109	200.531	42.6109	215.257	42.6109	174.478	42.6109	236.938	41	591.853
41.02	187.857	42.6329	216.502	42.6329	181.584	42.6329	209.591	42.6329	192	42.6329	192.584	41.02	598.464
41.04	240.329	42.6549	212.197	42.6549	216.109	42.6549	206.852	42.6549	190.812	42.6549	222.358	41.04	545.746
41.06	315.567	42.6769	238.945	42.6769	213.251	42.6769	210.823	42.6769	182.875	42.6769	192.733	41.06	439.244
41.08	398.646	42.6989	226.461	42.6989	222.75	42.6989	230.289	42.6989	177	42.6989	206.654	41.08	346.04
41.1	470.082	42.7209	238.181	42.7209	212	42.7209	209.487	42.7209	179.595	42.7209	205.741	41.1	290.317
41.12	503.942	42.7429	214.035	42.7429	210.221	42.7429	234.245	42.7429	189.419	42.7429	209	41.12	264.479
41.14	465.988	42.7649	202.42	42.7649	203.84	42.7649	219.21	42.7649	179.641	42.7649	205.011	41.14	255.621
41.16	383.099	42.7869	202	42.7869	207.222	42.7869	214.667	42.7869	172.111	42.7869	196.222	41.16	263.366
41.18	315.594	42.8089	203.208	42.8089	204.951	42.8089	199.518	42.8089	189.062	42.8089	219.173	41.18	285.361
41.2	288.867	42.8309	221.362	42.8309	194.013	42.8309	214.208	42.8309	188.221	42.8309	219.298	41.2	301.938
41.22	301.566	42.8529	199.146	42.8529	196.182	42.8529	217.004	42.8529	189.818	42.8529	209.814	41.22	294.372
41.24	342.453	42.8749	206.929	42.8749	207.743	42.8749	201.614	42.8749	178.257	42.8749	217.985	41.24	272.995
41.26	407.566	42.8969	205.361	42.8969	197.865	42.8969	215.135	42.8969	189.837	42.8969	226.851	41.26	268.075
41.28	484.525	42.9189	229.592	42.9189	198.848	42.9189	215.928	42.9189	189.601	42.9189	223.377	41.28	290.323
41.3	543.179	42.9409	226.376	42.9409	208	42.9409	217.165	42.9409	176.932	42.9409	228.804	41.3	322.894
41.32	585.342	42.9629	217.282	42.9629	208	42.9629	226.512	42.9629	185.115	42.9629	255.293	41.32	333.013
41.34	624.136	42.9849	218.003	42.9849	205.004	42.9849	225.987	42.9849	177.669	42.9849	223.664	41.34	305.525
41.36	643.427	43.0069	214.345	43.0069	199.345	43.0069	234.336	43.0069	178.451	43.0069	219.752	41.36	266.53
41.38	620.771	43.0289	218.217	43.0289	193.924	43.0289	221.719	43.0289	190.719	43.0289	212.076	41.38	243.691
41.4	551.694	43.0509	219.194	43.0509	190.764	43.0509	232.37	43.0509	201.37	43.0509	220.412	41.4	250.395
41.42	454.215	43.0729	220.55	43.0729	199.798	43.0729	231.854	43.0729	195.124	43.0729	216.382	41.42	294.084
41.44	369.57	43.0949	228.903	43.0949	204.04	43.0949	230.394	43.0949	186.76	43.0949	226.463	41.44	380.453
41.46	314.802	43.1169	223.286	43.1169	218.56	43.1169	230.593	43.1169	193.033	43.1169	236.934	41.46	509.058
41.48	290.884	43.1389	238.959	43.1389	209.973	43.1389	230.838	43.1389	195.581	43.1389	217.596	41.48	657.135
41.5	277.123	43.1609	231.028	43.1609	196.964	43.1609	250.54	43.1609	193.706	43.1609	209.348	41.5	761.578
41.52	252.957	43.1829	218.86	43.1829	187.226	43.1829	269.235	43.1829	195.548	43.1829	228.765	41.52	763.441
41.54	228.167	43.2049	239.558	43.2049	198.217	43.2049	239.668	43.2049	206.381	43.2049	246.938	41.54	689.701
41.56	215.948	43.2269	246.872	43.2269	199.491	43.2269	227.977	43.2269	217.276	43.2269	260.936	41.56	594.216
41.58	223.224	43.2489	237.472	43.2489	190.685	43.2489	235.874	43.2489	218.118	43.2489	238.463	41.58	495.649
41.6	249.24	43.2709	223.029	43.2709	214.271	43.2709	229.448	43.2709	215.493	43.2709	215.956	41.6	408.878
41.62	273.564	43.2929	241.197	43.2929	211.318	43.2929	241.584	43.2929	223.574	43.2929	242.226	41.62	341.581
41.64	273.47	43.3149	246.518	43.3149	206.447	43.3149	248.448	43.3149	227.38	43.3149	266.034	41.64	298.497
41.66	257.725	43.3369	238.295	43.3369	203.644	43.3369	235.351	43.3369	219.764	43.3369	266.471	41.66	288.07
41.68	255.143	43.3589	246.251	43.3589	203.003	43.3589	220.124	43.3589	219.251	43.3589	251.913	41.68	317.935
41.7	275.679	43.3809	261.744	43.3809	214	43.3809	252.015	43.3809	213.135	43.3809	234.459	41.7	393.551
41.72	292.028	43.4029	256.708	43.4029	216.832	43.4029	261.743	43.4029	204.301	43.4029	256.053	41.72	508.537
41.74	264.753	43.4249	255.995	43.4249	205.691	43.4249	242.949	43.4249	192.005	43.4249	266.163	41.74	628.423
41.76	211.216	43.4469	264	43.4469	217.865	43.4469	258.911	43.4469	189.91	43.4469	253.09	41.76	673.963
41.78	166.597	43.4689	268.223	43.4689	231.793	43.4689	276.223	43.4689	192.793	43.4689	249.603	41.78	628.386
41.8	140.903	43.4909	272.847	43.4909	231	43.4909	260.534	43.4909	187.691	43.4909	261.08	41.8	579.087
41.82	131.092	43.5129	255.793	43.5129	246.696	43.5129	264.068	43.5129	193.79	43.5129	265.489	41.82	552.774
41.84	130.345	43.5349	232.838	43.5349	240.637	43.5349	246.755	43.5349	177.236	43.5349	269.761	41.84	500.459
41.86	133.197	43.5569	233.829	43.5569	228.738	43.5569	216.995	43.5569	180.005	43.5569	278.219	41.86	413.709
41.88	135.867	43.5789	239.329	43.5789	220.353	43.5789	223.623	43.5789	185.341	43.5789	256.406	41.88	340.06
41.9	142.239	43.6009	246.093	43.6009	217	43.6009	229.646	43.6009	181.969	43.6009	269.049	41.9	303.484
41.92	157.368	43.6229	244.175	43.6229	225.271	43.6229	231.757	43.6229	181.689	43.6229	244.468	41.92	301.807
41.94	183.677	43.6449	211.832	43.6449	240.927	43.6449	244.927	43.6449	188.314	43.6449	253.257	41.94	315.76
41.96	213.24	43.6669	217.561	43.6669	236.72	43.6669	247.858	43.6669	178.864	43.6669	241.156	41.96	327.039
41.98	232.224	43.6889	211.203	43.6889	227.191	43.6889	243.369	43.6889	177.631	43.6889	244.345	41.98	345.673
42	249.925	43.7109	203.785	43.7109	218.354	43.7109	236.092	43.7109	192.292	43.7109	236.446	42	375.228
42.02	293.762	43.7329	230.027	43.7329	212.246	43.7329	246.012	43.7329	200.003	43.7329	240.258	42.02	390.392
42.04	381.038	43.7549	229.081	43.7549	222.445	43.7549	229.398	43.7549	208.63	43.7549	253.682	42.04	381.932
42.06	507.997	43.7769	255.462	43.7769	203.516	43.7769	239.282	43.7769	195.494	43.7769	251.573	42.06	378.558
42.08	623.268	43.7989	264	43.7989	204.876	43.7989	248.726	43.7989	190.212	43.7989	242.124	42.08	411.375
42.1	654.37	43.8209	232.004	43.8209	201.401	43.8209	242.001	43.8209	194.799	43.8209	220.802	42.1	488.376
42.12	628.266	43.8429	230.498	43.8429	208.934	43.8429	235.127	43.8429	208.995	43.8429	235.493	42.12	579.876
42.14	596.091	43.8649	227.053	43.8649	222.543	43.8649	214.212	43.8649	204.58	43.8649	237.527	42.14	634.8
42.16	544.945	43.8869	222.653	43.8869	209.938	43.8869	223.388	43.8869	196.306	43.8869	232.816	42.16	669.093
42.18	472.186	43.9089	258.51	43.9089	230.774	43.9089	252.321	43.9089	179.717	43.9089	213.32	42.18	722.372
42.2	413.183	43.9309	240.882	43.9309	218.634	43.9309	247.525	43.9309	191.643	43.9309	216.891	42.2	745.634
42.22	392.703	43.9529	230.884	43.9529	216	43.9529	248.621	43.9529	173.906	43.9529	236.347	42.22	685.256
42.24	401.687	43.9749	258.35	43.9749	227.517	43.9749	201.159	43.9749	173.658	43.9749	234.57	42.24	586.47
42.26	418.374	43.9969	256.611	43.9969	217.323	43.9969	222.845	43.9969	181.186	43.9969	225.018	42.26	481.747
42.28	450.638	44.0189	218.668	44.0189	219.642	44.0189	196.863	44.0189	191.105	44.0189	221.268	42.28	390.877
42.3	510.831	44.0409	252.835	44.0409	206.158	44.0409	213.379	44.0409	185.54	44.0409	225.614	42.3	338.459
42.32	560.607	44.0629	223.271	44.0629	238.664	44.0629	221.546	44.0629	180.324	44.0629	224.13	42.32	322.235
42.34	560.687	44.0849	230.474	44.0849	200.262	44.0849	219.158	44.0849	174.316	44.0849	197.473	42.34	307.974
42.36	545.495	44.1069	248.274	44.1069	193.202	44.1069	218.04	44.1069	179.758	44.1069	229.589	42.36	271.3
42.38	537.839	44.1289	230.532	44.1289	223.131	44.1289	221.888	44.1289	157.644	44.1289	231.972	42.38	233.531
42.4	533.086	44.1509	230	44.1509	197.425	44.1509	192.472	44.1509	192.434	44.1509	210.346	42.4	214.79
42.42	535.317	44.1729	230	44.1729	189.028	44.1729	208.942	44.1729	171.076	44.1729	218.969	42.42	215.753
42.44	516.676	44.1949	268	44.1949	205	44.1949	204.062	44.1949	166.938	44.1949	205.885	42.44	230.34
42.46	457.914	44.2169	266.964	44.2169	205.444	44.2169	211.169	44.2169	160.063	44.2169	193.085	42.46	253.856
42.48	392.419	44.2389	219.535	44.2389	225.866	44.2389	218.632	44.2389	164.137	44.2389	196.833	42.48	284.033
42.5	355.577	44.2609	235.32	44.2609	222.869	44.2609	208.686	44.2609	197.229	44.2609	193.006	42.5	298.526
42.52	358.223	44.2829	241.246	44.2829	240.652	44.2829	222.652	44.2829	201.014	44.2829	214.522	42.52	288.464
42.54	399.163	44.3049	229.211	44.3049	233.172	44.3049	216.016	44.3049	185.352	44.3049	223.984	42.54	280.844
42.56	463.716	44.3269	232.826	44.3269	210.652	44.3269	203.826	44.3269	189.67	44.3269	234.605	42.56	278.954
42.58	505.696	44.3489	242.19	44.3489	228.051	44.3489	213.38	44.3489	186.19	44.3489	208.19	42.58	267.173
42.6	478.226	44.3709	241.213	44.3709	220.393	44.3709	218.179	44.3709	189.608	44.3709	213.215	42.6	251.774
42.62	401.422	44.3929	219.195	44.3929	232.119	44.3929	227.522	44.3929	200.969	44.3929	239.403	42.62	233.909
42.64	324.755	44.4149	225.76	44.4149	234.186	44.4149	226.24	44.4149	189.953	44.4149	232.628	42.64	209.233
42.66	278.413	44.4369	214.025	44.4369	239.983	44.4369	236.246	44.4369	213.119	44.4369	217.72	42.66	189.041
42.68	264.032	44.4589	231.375	44.4589	228.782	44.4589	212.69	44.4589	195.375	44.4589	221.375	42.68	180.129
42.7	276.232	44.4809	222.772	44.4809	237.385	44.4809	236.482	44.4809	196.89	44.4809	218.169	42.7	184.817
42.72	310.853	44.5029	195.372	44.5029	253.391	44.5029	227.734	44.5029	217.201	44.5029	218.819	42.72	209.461
42.74	339.982	44.5249	197.081	44.5249	228.386	44.5249	219.875	44.5249	201.739	44.5249	219.159	42.74	259.799
42.76	323.038	44.5469	233.561	44.5469	229.794	44.5469	213.055	44.5469	207.561	44.5469	224.617	42.76	337.496
42.78	278.111	44.5689	224.951	44.5689	227.04	44.5689	220.347	44.5689	202.436	44.5689	225.693	42.78	435.262
42.8	245.211	44.5909	212.159	44.5909	225.522	44.5909	219.611	44.5909	198.248	44.5909	225.602	42.8	519.39
42.82	234.591	44.6129	206.485	44.6129	238.668	44.6129	225	44.6129	179.97	44.6129	240.273	42.82	550.466
42.84	243.417	44.6349	206.981	44.6349	215.633	44.6349	224.745	44.6349	184.783	44.6349	242.839	42.84	561.579
42.86	274.692	44.6569	204.267	44.6569	204.475	44.6569	229.873	44.6569	186.262	44.6569	252.462	42.86	583.907
42.88	334.088	44.6789	212.54	44.6789	223.883	44.6789	238.181	44.6789	179.91	44.6789	240.559	42.88	602.831
42.9	416.542	44.7009	220.338	44.7009	224.79	44.7009	220.624	44.7009	196.997	44.7009	235.586	42.9	615.292
42.92	480.859	44.7229	208.711	44.7229	224.581	44.7229	227	44.7229	211.265	44.7229	228.204	42.92	606.034
42.94	464.217	44.7449	236.252	44.7449	210.271	44.7449	228.265	44.7449	200.89	44.7449	237.2	42.94	540.84
42.96	398.37	44.7669	214.314	44.7669	221.402	44.7669	222.789	44.7669	194.299	44.7669	224.539	42.96	449.946
42.98	348.859	44.7889	217.681	44.7889	213.022	44.7889	210.089	44.7889	198.659	44.7889	238.593	42.98	378.819
43	324.715	44.8109	227.472	44.8109	222.413	44.8109	224.707	44.8109	199.412	44.8109	230.941	43	346.359
43.02	305.309	44.8329	233.868	44.8329	226.137	44.8329	224.215	44.8329	204.922	44.8329	231.922	43.02	355.219
43.04	275.455	44.8549	216.49	44.8549	215.797	44.8549	214.46	44.8549	194.897	44.8549	235.112	43.04	390.125
43.06	244.853	44.8769	219.068	44.8769	223.881	44.8769	222.524	44.8769	175.458	44.8769	228.881	43.06	425.174
43.08	233.43	44.8989	223.783	44.8989	227.848	44.8989	201.391	44.8989	188.826	44.8989	225.609	43.08	461.108
43.1	249.272	44.9209	237.651	44.9209	224.007	44.9209	208.533	44.9209	191.027	44.9209	235.046	43.1	518.28
43.12	287.905	44.9429	248.637	44.9429	208.108	44.9429	231.388	44.9429	189.974	44.9429	229.21	43.12	592.516
43.14	331.262	44.9649	242.049	44.9649	227.342	44.9649	236.975	44.9649	204.586	44.9649	212.39	43.14	665.429
43.16	369.299	44.9869	258.646	44.9869	230.779	44.9869	237.478	44.9869	198.106	44.9869	236.956	43.16	699.668
43.18	411.11	45.0089	253.755	45.0089	223.854	45.0089	240.191	45.0089	190.2	45.0089	232.183	43.18	659.111
43.2	448.687	45.0309	237.15	45.0309	225.048	45.0309	220.006	45.0309	182.963	45.0309	208.566	43.2	580.821
43.22	476.388	45.0529	218.118	45.0529	234.74	45.0529	224.134	45.0529	182.016	45.0529	231.182	43.22	528.428
43.24	513.655	45.0749	224.511	45.0749	234.989	45.0749	238.999	45.0749	196.494	45.0749	239.995	43.24	512.296
43.26	579.167	45.0969	230.872	45.0969	227.589	45.0969	238.513	45.0969	184.872	45.0969	246.281	43.26	510.065
43.28	680.012	45.1189	229.15	45.1189	235.726	45.1189	250.027	45.1189	202.578	45.1189	231.796	43.28	497.902
43.3	787.851	45.1409	245.434	45.1409	237.851	45.1409	251.939	45.1409	203.655	45.1409	228.883	43.3	455.355
43.32	827.615	45.1629	264.146	45.1629	239.848	45.1629	242.801	45.1629	188.099	45.1629	229.51	43.32	391.759
43.34	770.191	45.1849	264.38	45.1849	240.19	45.1849	242.124	45.1849	197.991	45.1849	215.438	43.34	351.128
43.36	660.106	45.2069	254.258	45.2069	223.07	45.2069	262.524	45.2069	189.495	45.2069	216.148	43.36	354.234
43.38	562.273	45.2289	247.654	45.2289	210.24	45.2289	255.885	45.2289	184.452	45.2289	204.096	43.38	396.623
43.4	485.649	45.2509	254.384	45.2509	219.779	45.2509	227.826	45.2509	183.012	45.2509	223.744	43.4	445.002
43.42	408.702	45.2729	252.056	45.2729	233.722	45.2729	245.889	45.2729	187.556	45.2729	234.444	43.42	444.705
43.44	335.699	45.2949	264.455	45.2949	228.026	45.2949	251.155	45.2949	197.987	45.2949	211.545	43.44	402.368
43.46	275.363	45.3169	233.68	45.3169	246.156	45.3169	261.164	45.3169	173.665	45.3169	215.621	43.46	360.749
43.48	236.018	45.3389	226.848	45.3389	245.744	45.3389	262.576	45.3389	189.103	45.3389	220.112	43.48	336.665
43.5	217.76	45.3609	251.847	45.3609	235.359	45.3609	251.397	45.3609	192.134	45.3609	222.622	43.5	336.567
43.52	210.149	45.3829	245.876	45.3829	259.558	45.3829	237.239	45.3829	200.469	45.3829	208.186	43.52	369.334
43.54	206.839	45.4049	245.164	45.4049	243.236	45.4049	234.055	45.4049	178.551	45.4049	218.491	43.54	427.399
43.56	214.439	45.4269	264.732	45.4269	239.76	45.4269	253.823	45.4269	205.435	45.4269	209.571	43.56	472.067
43.58	238.447	45.4489	245.041	45.4489	231.939	45.4489	245.683	45.4489	198.169	45.4489	211.932	43.58	471.607
43.6	276.426	45.4709	262.148	45.4709	240.713	45.4709	251.991	45.4709	197.383	45.4709	216	43.6	459.934
43.62	320.747	45.4929	279.606	45.4929	231.32	45.4929	242.32	45.4929	175.309	45.4929	205.724	43.62	493.04
43.64	355.802	45.5149	246.177	45.5149	240.926	45.5149	234.761	45.5149	202.569	45.5149	223.643	43.64	594.175
43.66	381.912	45.5369	263.586	45.5369	217.932	45.5369	242.345	45.5369	196.793	45.5369	209.759	43.66	753.978
43.68	427.096	45.5589	245.248	45.5589	212.854	45.5589	227.269	45.5589	186.375	45.5589	219.96	43.68	926.794
43.7	503.961	45.5809	226.035	45.5809	198.336	45.5809	225.133	45.5809	170.119	45.5809	217.951	43.7	1034.51
43.72	603.29	45.6029	230.955	45.6029	191.614	45.6029	245.092	45.6029	189.069	45.6029	208.841	43.72	1042
43.74	672.571	45.6249	266.119	45.6249	236.235	45.6249	262.117	45.6249	191.769	45.6249	188.421	43.74	1022.04
43.76	671.991	45.6469	260.059	45.6469	201.897	45.6469	242.038	45.6469	196.74	45.6469	211.062	43.76	1014.37
43.78	664.96	45.6689	237.856	45.6689	213.641	45.6689	244.491	45.6689	169.7	45.6689	227.821	43.78	1001.88
43.8	694.493	45.6909	236.534	45.6909	200.262	45.6909	226.573	45.6909	208.766	45.6909	253.65	43.8	971.216
43.82	715.466	45.7129	224.146	45.7129	195.286	45.7129	218.715	45.7129	187.864	45.7129	228.007	43.82	958.551
43.84	687.165	45.7349	222.869	45.7349	209.777	45.7349	235.385	45.7349	200.385	45.7349	246.469	43.84	955.135
43.86	655.289	45.7569	230.052	45.7569	217.289	45.7569	214.199	45.7569	185.37	45.7569	246.474	43.86	880.029
43.88	657.229	45.7789	205.973	45.7789	221.575	45.7789	219.938	45.7789	179.425	45.7789	222.761	43.88	727.295
43.9	680.099	45.8009	236.526	45.8009	203.878	45.8009	221.906	45.8009	188.967	45.8009	229.967	43.9	553.272
43.92	658.069	45.8229	216.122	45.8229	228.633	45.8229	228.429	45.8229	172.551	45.8229	226.408	43.92	407.787
43.94	560.617	45.8449	260.534	45.8449	227.277	45.8449	221.555	45.8449	177.515	45.8449	226	43.94	311.699
43.96	462.675	45.8669	236.654	45.8669	225.114	45.8669	213.456	45.8669	194.031	45.8669	230.715	43.96	258.824
43.98	408.34	45.8889	210.163	45.8889	239.329	45.8889	239.747	45.8889	192.134	45.8889	211.895	43.98	236.817
44	383.447	45.9109	246.735	45.9109	248.708	45.9109	213.908	45.9109	174.584	45.9109	231.319	44	230.894
44.02	360.145	45.9329	229.383	45.9329	229.403	45.9329	261.012	45.9329	235.73	45.9329	234.94	44.02	226.257
44.04	334.629	45.9549	218.086	45.9549	202.212	45.9549	217.354	45.9549	218.149	45.9549	249.882	44.04	220.478
44.06	312.739	45.9769	210.115	45.9769	226.88	45.9769	231.062	45.9769	163.142	45.9769	219.938	44.06	223.767
44.08	285.722	45.9989	235.967	45.9989	199.666	45.9989	244.732	45.9989	195.318	45.9989	206.251	44.08	248.754
44.1	256.123	46.0209	233.391	46.0209	180.551	46.0209	228.42	46.0209	213.594	46.0209	221.812	44.1	305.513
44.12	233.753	46.0429	213.785	46.0429	200.9	46.0429	210.363	46.0429	199.628	46.0429	248.752	44.12	399.512
44.14	217.595	46.0649	233.929	46.0649	242.32	46.0649	243.018	46.0649	190.786	46.0649	242.893	44.14	524.028
44.16	205.364	46.0869	263.652	46.0869	199.282	46.0869	257.311	46.0869	187.527	46.0869	240.671	44.16	638.811
44.18	206.764	46.1089	202.156	46.1089	255.622	46.1089	206.798	46.1089	193.906	46.1089	238.111	44.18	680.269
44.2	231.075	46.1309	204.724	46.1309	205.267	46.1309	226.462	46.1309	180.186	46.1309	260.286	44.2	624.937
44.22	276.753	46.1529	215.288	46.1529	218.103	46.1529	214.391	46.1529	172.719	46.1529	236.391	44.22	512.707
44.24	323.057	46.1749	245.496	46.1749	219	46.1749	245.841	46.1749	180.956	46.1749	261.858	44.24	391.091
44.26	343.929	46.1969	258.655	46.1969	218.491	46.1969	253.633	46.1969	194.09	46.1969	230.127	44.26	292.525
44.28	352.077	46.2189	269.162	46.2189	215.977	46.2189	211.955	46.2189	177.928	46.2189	232.536	44.28	229.436
44.3	376.817	46.2409	258.379	46.2409	226.254	46.2409	223.848	46.2409	160.215	46.2409	241.392	44.3	195.548
44.32	432.935	46.2629	230.613	46.2629	247.701	46.2629	224.971	46.2629	170.284	46.2629	233.73	44.32	184.298
44.34	491.662	46.2849	250.412	46.2849	235.117	46.2849	232.882	46.2849	187.706	46.2849	216.589	44.34	192.42
44.36	491.73	46.3069	258.888	46.3069	227.791	46.3069	224.322	46.3069	192.322	46.3069	233.469	44.36	213.163
44.38	424.537	46.3289	265.995	46.3289	218.826	46.3289	228.793	46.3289	193.375	46.3289	222.848	44.38	228.238
44.4	342.667	46.3509	267.761	46.3509	238.213	46.3509	224.427	46.3509	175	46.3509	252.239	44.4	221.953
44.42	283.517	46.3729	284.712	46.3729	235.164	46.3729	226.677	46.3729	177.257	46.3729	222.199	44.42	210.365
44.44	251.283	46.3949	261.433	46.3949	226.045	46.3949	223.527	46.3949	180.955	46.3949	205.088	44.44	217.586
44.46	235.322	46.4169	242.508	46.4169	240.001	46.4169	208.252	46.4169	167.75	46.4169	238.992	44.46	251.977
44.48	225.348	46.4389	267.212	46.4389	247.726	46.4389	215.788	46.4389	173.564	46.4389	216.05	44.48	303.646
44.5	222.962	46.4609	258.954	46.4609	253.305	46.4609	229.543	46.4609	184.03	46.4609	233.291	44.5	337.348
44.52	224.546	46.4829	239.555	46.4829	233	46.4829	251.673	46.4829	167.881	46.4829	254.921	44.52	327.991
44.54	217.82	46.5049	231.898	46.5049	227.611	46.5049	218.425	46.5049	178.503	46.5049	218.294	44.54	299.04
44.56	207.22	46.5269	233.377	46.5269	219.364	46.5269	198.039	46.5269	190.585	46.5269	218.207	44.56	266.13
44.58	210.239	46.5489	229.084	46.5489	217.336	46.5489	217.352	46.5489	206.856	46.5489	203.268	44.58	236.073
44.6	239.948	46.5709	229.053	46.5709	206.788	46.5709	212.301	46.5709	172.699	46.5709	199.929	44.6	222.028
44.62	303.652	46.5929	234.726	46.5929	225.983	46.5929	210.577	46.5929	179.651	46.5929	199.686	44.62	226.57
44.64	398.171	46.6149	221.917	46.6149	200.535	46.6149	224.609	46.6149	183.33	46.6149	218.896	44.64	251.086
44.66	502.55	46.6369	212.537	46.6369	199.165	46.6369	229.507	46.6369	179.805	46.6369	209.583	44.66	296.812
44.68	575.47	46.6589	192.291	46.6589	218.364	46.6589	227	46.6589	166.782	46.6589	221.302	44.68	350.23
44.7	554.031	46.6809	188.75	46.6809	205.386	46.6809	205.124	46.6809	176	46.6809	218.591	44.7	379.544
44.72	459.438	46.7029	205.28	46.7029	202.85	46.7029	193.322	46.7029	187.481	46.7029	230.841	44.72	375.71
44.74	368.133	46.7249	213.801	46.7249	205.403	46.7249	224	46.7249	205.267	46.7249	234.864	44.74	355.368
44.76	303.464	46.7469	203.788	46.7469	209.265	46.7469	220.958	46.7469	203.088	46.7469	227.519	44.76	337.452
44.78	257.027	46.7689	187.575	46.7689	206.513	46.7689	226.385	46.7689	187.274	46.7689	237.341	44.78	348.607
44.8	230.042	46.7909	205.317	46.7909	222	46.7909	257.745	46.7909	174	46.7909	237.163	44.8	399.5
44.82	228.904	46.8129	215.342	46.8129	202.197	46.8129	248.939	46.8129	169.757	46.8129	241.129	44.82	477.549
44.84	250.089	46.8349	218.676	46.8349	185.805	46.8349	208.646	46.8349	178.062	46.8349	239.776	44.84	565.927
44.86	273.656	46.8569	223.543	46.8569	189.52	46.8569	216.402	46.8569	192	46.8569	239.929	44.86	642.018
44.88	280.067	46.8789	213.933	46.8789	188.017	46.8789	221.375	46.8789	189.458	46.8789	239.341	44.88	689.389
44.9	282.987	46.9009	216.248	46.9009	195.768	46.9009	240.033	46.9009	182.835	46.9009	221.149	44.9	726.364
44.92	301.23	46.9229	242.252	46.9229	216.922	46.9229	255.473	46.9229	188.06	46.9229	209.802	44.92	764.359
44.94	319.873	46.9449	249.641	46.9449	217.46	46.9449	236.55	46.9449	176.917	46.9449	238.624	44.94	790.052
[truncated: 253 more rows]

## Sheet: Figure 3b
CP1-1 as simulated		CP1-1 as synthesized		Irradiated at 25 °C for 2 min		Irradiated at 25 °C for 5 min		Irradiated at 25 °C for 20 min		Irradiated at 25 °C for 40 min		CP1-2β as simulated
2Theta /degree	Intensity	2Theta /degree	Intensity	2Theta /degree	Intensity	2Theta /degree	Intensity	2Theta /degree	Intensity	2Theta /degree	Intensity	2Theta /degree	Intensity
5	112.872	3.01087	1258	3.01087	1232	3.01087	1230	3.01087	1207	3.01087	1237	4.9	300.493
5.02	122.21	3.03287	1198.05	3.03287	1184.84	3.03287	1186.01	3.03287	1222.04	3.03287	1266.55	4.92	324.228
5.04	132.978	3.05487	1200.6	3.05487	1172.84	3.05487	1185.65	3.05487	1224.36	3.05487	1229.8	4.94	350.156
5.06	145.466	3.07687	1145	3.07687	1204.34	3.07687	1133.14	3.07687	1196.57	3.07687	1218.57	4.96	388.609
5.08	160.039	3.09887	1143.77	3.09887	1161.49	3.09887	1163.93	3.09887	1135.41	3.09887	1128.61	4.98	444.376
5.1	177.167	3.12087	1120.61	3.12087	1168.05	3.12087	1179.85	3.12087	1179.17	3.12087	1122.6	5	521.731
5.12	197.458	3.14287	1131.03	3.14287	1119.68	3.14287	1145.97	3.14287	1135.56	3.14287	1143.39	5.02	628.215
5.14	221.714	3.16487	1140.9	3.16487	1075.59	3.16487	1134.55	3.16487	1128.19	3.16487	1102.9	5.04	775.107
5.16	251.008	3.18687	1109.08	3.18687	1052.26	3.18687	1144.81	3.18687	1114.9	3.18687	1145.76	5.06	986.877
5.18	286.815	3.20887	1112.58	3.20887	1069.9	3.20887	1089.77	3.20887	1164.24	3.20887	1067.31	5.08	1319.38
5.2	337.533	3.23087	1067.51	3.23087	1052.37	3.23087	1095.89	3.23087	1117.03	3.23087	1108.66	5.1	1850.7
5.22	393.379	3.25287	1107.38	3.25287	1103.38	3.25287	1051.93	3.25287	1056.65	3.25287	1046.19	5.12	2748.02
5.24	464.735	3.27487	1067.95	3.27487	1085.18	3.27487	1132.59	3.27487	1072.48	3.27487	1072.56	5.14	4222.31
5.26	557.795	3.29687	1079.41	3.29687	1040	3.29687	1080.96	3.29687	1032.04	3.29687	1057.7	5.16	6412.97
5.28	675.884	3.31887	1034.86	3.31887	1040.17	3.31887	1058.29	3.31887	1046.62	3.31887	995.237	5.18	8911.83
5.3	848.67	3.34087	979.515	3.34087	1039.53	3.34087	1018.63	3.34087	1036.5	3.34087	996.044	5.2	10000
5.32	1101.12	3.36287	1065.26	3.36287	1023.56	3.36287	981.87	3.36287	1034.96	3.36287	954.36	5.22	8465.2
5.34	1496.22	3.38487	1064.31	3.38487	982.493	3.38487	968.552	3.38487	1087.19	3.38487	970.895	5.24	5936.39
5.36	2152.49	3.40687	942.513	3.40687	965.699	3.40687	977.575	3.40687	1033.38	3.40687	990.363	5.26	3881.31
5.38	3257.59	3.42887	982.772	3.42887	935.563	3.42887	958.731	3.42887	916.641	3.42887	971.671	5.28	2535.11
5.4	5027.88	3.45087	980.664	3.45087	924.933	3.45087	936.446	3.45087	949.916	3.45087	976.676	5.3	1724.06
5.42	7498.89	3.47287	903.419	3.47287	954.81	3.47287	922.165	3.47287	965	3.47287	934.417	5.32	1232.71
5.44	9833.82	3.49487	898.974	3.49487	992.209	3.49487	962.449	3.49487	946.072	3.49487	906.974	5.34	934.955
5.46	10000	3.51687	911.523	3.51687	947.65	3.51687	899.65	3.51687	886.236	3.51687	901.431	5.36	737.604
5.48	7805.31	3.53887	917.985	3.53887	901.861	3.53887	891.324	3.53887	872.85	3.53887	872.9	5.38	598.56
5.5	5280.82	3.56087	906.307	3.56087	855.744	3.56087	900.636	3.56087	894.615	3.56087	877.474	5.4	496.374
5.52	3425.06	3.58287	895.496	3.58287	882.661	3.58287	869.515	3.58287	893.763	3.58287	874.854	5.42	419.09
5.54	2254.91	3.60487	862.704	3.60487	850.996	3.60487	852.111	3.60487	861.788	3.60487	896.416	5.44	359.362
5.56	1558.64	3.62687	830.513	3.62687	834.416	3.62687	823.337	3.62687	820.078	3.62687	861.065	5.46	312.383
5.58	1141.59	3.64887	812.763	3.64887	824.307	3.64887	878.971	3.64887	860.683	3.64887	856.089	5.48	274.88
5.6	877.494	3.67087	837.687	3.67087	851.195	3.67087	882.401	3.67087	860.608	3.67087	834.838	5.5	244.569
5.62	698.284	3.69287	825.711	3.69287	804.14	3.69287	846.191	3.69287	810.857	3.69287	813.045	5.52	219.817
5.64	569.832	3.71487	796.393	3.71487	793.766	3.71487	841.987	3.71487	788.941	3.71487	804.586	5.54	199.435
5.66	474.304	3.73687	826.609	3.73687	801.209	3.73687	788.496	3.73687	776.658	3.73687	811.832	5.56	182.546
5.68	401.391	3.75887	849.105	3.75887	779.328	3.75887	757.984	3.75887	816.119	3.75887	787.314	5.58	168.49
5.7	344.594	3.78087	804.513	3.78087	784.743	3.78087	809.358	3.78087	790.842	3.78087	777.14	5.6	156.768
5.72	299.592	3.80287	781.788	3.80287	786.15	3.80287	795.619	3.80287	735	3.80287	765.381	5.62	146.995
5.74	263.411	3.82487	753.533	3.82487	775.91	3.82487	736.45	3.82487	748.643	3.82487	751.545	5.64	138.974
5.76	233.96	3.84687	742.149	3.84687	777	3.84687	755.826	3.84687	754.258	3.84687	746.329	5.66	132.292
5.78	209.731	3.86887	754.892	3.86887	750.156	3.86887	741.627	3.86887	723.785	3.86887	740.041	5.68	126.869
5.8	189.618	3.89087	741.558	3.89087	730.341	3.89087	729.79	3.89087	696.625	3.89087	727.201	5.7	122.576
5.82	172.798	3.91287	722.378	3.91287	740	3.91287	748.307	3.91287	687.992	3.91287	722.559	5.72	119.323
5.84	158.649	3.93487	720.422	3.93487	762.714	3.93487	711.094	3.93487	723.136	3.93487	712.965	5.74	117.051
5.86	146.692	3.95687	722.43	3.95687	728.506	3.95687	705.871	3.95687	772.327	3.95687	715.498	5.76	115.732
5.88	136.559	3.97887	710.837	3.97887	660.613	3.97887	706.592	3.97887	744.358	3.97887	716.857	5.78	115.371
5.9	127.962	4.00087	691.301	4.00087	669.889	4.00087	725.783	4.00087	710.106	4.00087	696.257	5.8	116.008
5.92	120.672	4.02287	733.539	4.02287	686.042	4.02287	737.085	4.02287	690.081	4.02287	684.346	5.82	117.726
5.94	114.512	4.04487	740.606	4.04487	684.155	4.04487	741.976	4.04487	658.403	4.04487	685.777	5.84	120.663
5.96	109.34	4.06687	703.381	4.06687	673.791	4.06687	699.263	4.06687	664.109	4.06687	682.92	5.86	125.037
5.98	105.044	4.08887	659.864	4.08887	656.966	4.08887	677.852	4.08887	658.534	4.08887	677.398	5.88	131.193
6	101.537	4.11087	628.625	4.11087	615.356	4.11087	666.72	4.11087	633.48	4.11087	631.523	5.9	139.704
6.02	98.7527	4.13287	602.06	4.13287	609.925	4.13287	648.985	4.13287	591.777	4.13287	624.313	5.92	151.584
6.04	96.6408	4.15487	578.135	4.15487	616.165	4.15487	656.226	4.15487	570.083	4.15487	596.735	5.94	168.646
6.06	95.1677	4.17687	582.423	4.17687	587.943	4.17687	600.766	4.17687	632.188	4.17687	611.131	5.96	193.858
6.08	94.3133	4.19887	566.761	4.19887	588.602	4.19887	589.903	4.19887	589.009	4.19887	617.726	5.98	231.263
6.1	94.0709	4.22087	560.056	4.22087	575.72	4.22087	570.58	4.22087	557.436	4.22087	612.352	6	284.494
6.12	94.4471	4.24287	597.103	4.24287	577.701	4.24287	579.402	4.24287	575.454	4.24287	588.221	6.02	350.609
6.14	95.4622	4.26487	573.066	4.26487	569.689	4.26487	576.689	4.26487	541.366	4.26487	589.611	6.04	411.366
6.16	97.1517	4.28687	570.258	4.28687	571.842	4.28687	567.436	4.28687	558.218	4.28687	565.059	6.06	462.863
6.18	102.333	4.30887	570.924	4.30887	571.374	4.30887	545.695	4.30887	572	4.30887	570.404	6.08	549.408
6.2	105.626	4.33087	583.012	4.33087	552.301	4.33087	552.012	4.33087	574.95	4.33087	572.575	6.1	718.235
6.22	109.817	4.35287	574.504	4.35287	573.741	4.35287	551.002	4.35287	561.005	4.35287	536.511	6.12	989.962
6.24	115.033	4.37487	571.524	4.37487	561.663	4.37487	542.142	4.37487	522.47	4.37487	534.907	6.14	1308.27
6.26	121.437	4.39687	549.544	4.39687	557.323	4.39687	528.385	4.39687	573.173	4.39687	558.907	6.16	1448.63
6.28	129.24	4.41887	551.653	4.41887	534.401	4.41887	558.038	4.41887	552.455	4.41887	542.188	6.18	1259.22
6.3	138.719	4.44087	558.794	4.44087	533.592	4.44087	536.641	4.44087	528.418	4.44087	523.217	6.2	951.082
6.32	150.235	4.46287	500.782	4.46287	554.469	4.46287	505.475	4.46287	513.643	4.46287	529.735	6.22	709.462
6.34	164.267	4.48487	533.116	4.48487	520.295	4.48487	512.353	4.48487	517.588	4.48487	521.294	6.24	563.713
6.36	181.456	4.50687	504.554	4.50687	517.015	4.50687	526.701	4.50687	493.926	4.50687	547.417	6.26	492.633
6.38	202.674	4.52887	509.721	4.52887	501.038	4.52887	513.735	4.52887	513.594	4.52887	522.469	6.28	471.933
6.4	229.126	4.55087	511.14	4.55087	519.509	4.55087	518.743	4.55087	511.977	4.55087	516.14	6.3	485.893
6.42	262.511	4.57287	518.854	4.57287	520.382	4.57287	506.037	4.57287	536.307	4.57287	557.888	6.32	528.261
6.44	305.282	4.59487	475.752	4.59487	463.363	4.59487	505.77	4.59487	539.115	4.59487	527.717	6.34	602.234
6.46	361.086	4.61687	499.609	4.61687	477.534	4.61687	512.281	4.61687	483.371	4.61687	483.521	6.36	712.319
6.48	435.593	4.63887	481.171	4.63887	495.462	4.63887	514.819	4.63887	500.648	4.63887	498.1	6.38	878.972
6.5	538.305	4.66087	453.189	4.66087	485.016	4.66087	504.86	4.66087	492.86	4.66087	501.844	6.4	1140.07
6.52	686.876	4.68287	467.814	4.68287	494.275	4.68287	464.767	4.68287	477.988	4.68287	482.383	6.42	1569.2
6.54	916.44	4.70487	507.803	4.70487	494.054	4.70487	462.946	4.70487	468.482	4.70487	479.107	6.44	2291.52
6.56	1294.57	4.72687	464.941	4.72687	482.496	4.72687	475.463	4.72687	481.422	4.72687	452.156	6.46	3471.5
6.58	1933.12	4.74887	484.362	4.74887	464.522	4.74887	443.957	4.74887	505.304	4.74887	458.768	6.48	5208.14
6.6	2972.74	4.77087	464.351	4.77087	461.05	4.77087	465.616	4.77087	501.084	4.77087	476.699	6.5	7240.18
6.62	4482.68	4.79287	475.947	4.79287	477.925	4.79287	496.863	4.79287	489.053	4.79287	494.92	6.52	8475.78
6.64	6094	4.81487	478.788	4.81487	475.165	4.81487	445.157	4.81487	454.385	4.81487	469.094	6.54	7627.26
6.66	6575.84	4.83687	451.617	4.83687	495.819	4.83687	465.04	4.83687	501.831	4.83687	479.972	6.56	5538.13
6.68	5378.86	4.85887	434.233	4.85887	485.864	4.85887	467.876	4.85887	444.903	4.85887	431.493	6.58	3662.04
6.7	3714.27	4.88087	468.763	4.88087	451.329	4.88087	493.195	4.88087	442.313	4.88087	475.418	6.6	2387.27
6.72	2420.96	4.90287	423.11	4.90287	438.939	4.90287	472.92	4.90287	449	4.90287	462.03	6.62	1606.97
6.74	1587.77	4.92487	453.91	4.92487	469.475	4.92487	423.178	4.92487	449.347	4.92487	448.218	6.64	1143.28
6.76	1088.67	4.94687	401.693	4.94687	449	4.94687	436.96	4.94687	454.082	4.94687	476.939	6.66	849.696
6.78	791.49	4.96887	428.713	4.96887	452.287	4.96887	419.259	4.96887	457.066	4.96887	465.845	6.68	664.298
6.8	605.827	4.99087	404.221	4.99087	481.345	4.99087	466.814	4.99087	477	4.99087	472.195	6.7	535.009
6.82	481.495	5.01287	461.445	5.01287	457.46	5.01287	443.91	5.01287	478.54	5.01287	458.185	6.72	440.526
6.84	393.205	5.03487	434.608	5.03487	446.654	5.03487	469.992	5.03487	492.354	5.03487	469.354	6.74	369.263
6.86	327.952	5.05687	428.996	5.05687	451.429	5.05687	450.429	5.05687	505.282	5.05687	485	6.76	314.249
6.88	278.382	5.07887	407.737	5.07887	450.427	5.07887	461.855	5.07887	493.816	5.07887	484.379	6.78	270.976
6.9	239.928	5.10087	400.897	5.10087	431.503	5.10087	504.468	5.10087	509.103	5.10087	481.503	6.8	236.403
6.92	209.579	5.12287	459.678	5.12287	435.799	5.12287	485.097	5.12287	455.54	5.12287	488.858	6.82	208.419
6.94	175.71	5.14487	477.155	5.14487	441.501	5.14487	522.961	5.14487	467.035	5.14487	514.845	6.84	185.533
6.96	156.275	5.16687	453.842	5.16687	427.932	5.16687	525.364	5.16687	503.364	5.16687	523.024	6.86	166.675
6.98	140.411	5.18887	437.058	5.18887	425.757	5.18887	520.518	5.18887	500.903	5.18887	497.42	6.88	151.072
7	127.369	5.21087	475.396	5.21087	451.148	5.21087	532.415	5.21087	526.684	5.21087	514.709	6.9	138.176
7.02	116.594	5.23287	470	5.23287	431.035	5.23287	557.862	5.23287	572.276	5.23287	521.001	6.92	127.625
7.04	107.671	5.25487	462.897	5.25487	477.074	5.25487	577.611	5.25487	603.416	5.25487	575.401	6.94	119.236
7.06	100.289	5.27687	457.693	5.27687	486.414	5.27687	600	5.27687	627.957	5.27687	595.361	6.96	113.079
7.08	94.2092	5.29887	501	5.29887	489.088	5.29887	611.687	5.29887	592.147	5.29887	605.514	6.98	109.628
7.1	89.2536	5.32087	512.332	5.32087	582.49	5.32087	649.845	5.32087	589.569	5.32087	716.426	7	109.97
7.12	85.2882	5.34287	534.549	5.34287	680.555	5.34287	682.931	5.34287	658.057	5.34287	735.183	7.02	115.838
7.14	82.2163	5.36487	536.181	5.36487	636.491	5.36487	721.618	5.36487	682.4	5.36487	689.716	7.04	128.972
7.16	79.972	5.38687	591.558	5.38687	633.062	5.38687	728.142	5.38687	657.85	5.38687	604.257	7.06	148.314
7.18	78.517	5.40887	651.512	5.40887	641.918	5.40887	691.277	5.40887	555.904	5.40887	655.126	7.08	162.443
7.2	77.839	5.43087	673.872	5.43087	607.8	5.43087	604.534	5.43087	515.727	5.43087	706.375	7.1	153.385
7.22	77.9518	5.45287	670.071	5.45287	593.398	5.45287	485.848	5.45287	444.335	5.45287	591.347	7.12	127.538
7.24	78.8976	5.47487	625.015	5.47487	503.847	5.47487	403.898	5.47487	390.638	5.47487	470.923	7.14	102.935
7.26	80.7511	5.49687	588.611	5.49687	428.444	5.49687	362.833	5.49687	352.056	5.49687	430.5	7.16	85.4076
7.28	83.6271	5.51887	559.283	5.51887	391.965	5.51887	361	5.51887	357.593	5.51887	397.552	7.18	74.0792
7.3	87.6912	5.54087	474.365	5.54087	349.192	5.54087	355.625	5.54087	350.692	5.54087	372.173	7.2	66.9122
7.32	93.1775	5.56287	438.426	5.56287	331.882	5.56287	353.961	5.56287	338.762	5.56287	349.712	7.22	62.2587
7.34	100.414	5.58487	436.372	5.58487	345.049	5.58487	359.81	5.58487	337.323	5.58487	335.894	7.24	59.117
7.36	109.862	5.60687	428.046	5.60687	331.901	5.60687	347.092	5.60687	338.092	5.60687	347.794	7.26	56.9719
7.38	122.18	5.62887	397.943	5.62887	332.537	5.62887	322.509	5.62887	338.954	5.62887	326.509	7.28	55.5796
7.4	138.32	5.65087	357.177	5.65087	322.501	5.65087	328.897	5.65087	351.15	5.65087	339.546	7.3	54.8323
7.42	159.698	5.67287	338.615	5.67287	319.795	5.67287	370.027	5.67287	349.462	5.67287	350.511	7.32	54.6995
7.44	188.498	5.69487	325.009	5.69487	330.498	5.69487	369.02	5.69487	330.021	5.69487	353.976	7.34	55.2129
7.46	228.336	5.71687	339.543	5.71687	324.811	5.71687	348.488	5.71687	322.819	5.71687	351.898	7.36	56.481
7.48	285.812	5.73887	358.331	5.73887	331.15	5.73887	353.765	5.73887	335.476	5.73887	332.765	7.38	58.7438
7.5	373.999	5.76087	343.736	5.76087	342.391	5.76087	334.326	5.76087	315.154	5.76087	347.118	7.4	62.5262
7.52	518.413	5.78287	334.549	5.78287	338.805	5.78287	321.779	5.78287	311.717	5.78287	340.186	7.42	68.6511
7.54	762.743	5.80487	327.147	5.80487	321.293	5.80487	308.805	5.80487	308.415	5.80487	336.975	7.44	78.5008
7.56	1165.42	5.82687	323.866	5.82687	314.733	5.82687	311.917	5.82687	279.802	5.82687	347.44	7.46	93.4985
7.58	1767.13	5.84887	314.875	5.84887	309.631	5.84887	318.973	5.84887	292.764	5.84887	320.723	7.48	113.376
7.6	2463.54	5.87087	297.435	5.87087	305.989	5.87087	313.402	5.87087	320.565	5.87087	314.946	7.5	130.985
7.62	2788.11	5.89287	294.661	5.89287	311.661	5.89287	315.441	5.89287	348.354	5.89287	312.797	7.52	134.083
7.64	2381.08	5.91487	285.796	5.91487	300.307	5.91487	314.51	5.91487	344.572	5.91487	299.398	7.54	125.92
7.66	1678.09	5.93687	287.886	5.93687	286.922	5.93687	302.21	5.93687	327.018	5.93687	319.484	7.56	119.824
7.68	1099.85	5.95887	300.764	5.95887	314.409	5.95887	309.587	5.95887	314.589	5.95887	292.239	7.58	121.162
7.7	719.247	5.98087	300.385	5.98087	321.77	5.98087	300.518	5.98087	313.956	5.98087	284.504	7.6	130.589
7.72	489.373	6.00287	308.074	6.00287	305.583	6.00287	322.893	6.00287	315.328	6.00287	302.745	7.62	147.184
7.74	352.789	6.02487	314.368	6.02487	287.69	6.02487	283.29	6.02487	325.942	6.02487	305.264	7.64	175.159
7.76	268.228	6.04687	312.911	6.04687	303.581	6.04687	294.201	6.04687	300.369	6.04687	315.835	7.66	217.91
7.78	212.125	6.06887	312	6.06887	302.373	6.06887	301.499	6.06887	305.42	6.06887	313.915	7.68	285.809
7.8	172.506	6.09087	291.098	6.09087	308.09	6.09087	314.577	6.09087	300.027	6.09087	303.072	7.7	399.158
7.82	143.278	6.11287	311.589	6.11287	307.602	6.11287	326.131	6.11287	295	6.11287	314.661	7.72	591.485
7.84	121.058	6.13487	318.273	6.13487	300.783	6.13487	320.547	6.13487	319.596	6.13487	314.037	7.74	904.117
7.86	103.771	6.15687	298.817	6.15687	310.364	6.15687	306.636	6.15687	306.029	6.15687	302.909	7.76	1354.27
7.88	90.0617	6.17887	282.991	6.17887	286.283	6.17887	301.46	6.17887	316.708	6.17887	330.796	7.78	1820.98
7.9	79.1098	6.20087	323.021	6.20087	275.653	6.20087	290.831	6.20087	327.475	6.20087	325.138	7.8	1933.6
7.92	70.0662	6.22287	295.275	6.22287	290.095	6.22287	310.246	6.22287	311.521	6.22287	302.727	7.82	1562.27
7.94	62.6252	6.24487	312.431	6.24487	287.546	6.24487	303.091	6.24487	312.647	6.24487	304.454	7.84	1074.43
7.96	56.3416	6.26687	286.237	6.26687	265.523	6.26687	286.895	6.26687	314	6.26687	304.362	7.86	701.347
7.98	51.0191	6.28887	304.772	6.28887	280.121	6.28887	295.639	6.28887	350.58	6.28887	298.18	7.88	462.347
8	46.4687	6.31087	273.723	6.31087	274.72	6.31087	274.378	6.31087	314.13	6.31087	319.779	7.9	319.362
8.02	42.546	6.33287	283.263	6.33287	308.95	6.33287	293.967	6.33287	304.288	6.33287	305.169	7.92	234.014
8.04	39.1387	6.35487	286.868	6.35487	294.162	6.35487	292.791	6.35487	323.97	6.35487	371.459	7.94	180.437
8.06	36.1588	6.37687	305.491	6.37687	303.327	6.37687	323.699	6.37687	323.478	6.37687	366.15	7.96	144.412
8.08	33.5363	6.39887	292.822	6.39887	345.177	6.39887	335.143	6.39887	324.786	6.39887	359.536	7.98	118.213
8.1	31.215	6.42087	314.533	6.42087	361.766	6.42087	313.372	6.42087	325	6.42087	350.854	8	91.8901
8.12	22.7944	6.44287	373.879	6.44287	351.074	6.44287	377.971	6.44287	354.357	6.44287	416.971	8.02	78.1481
8.14	21.1175	6.46487	312.992	6.46487	350	6.46487	448.149	6.46487	401.625	6.46487	478.782	8.04	68.0352
8.16	19.6221	6.48687	337.202	6.48687	401.809	6.48687	514.229	6.48687	484.127	6.48687	573.431	8.06	60.6372
8.18	18.2831	6.50887	364.765	6.50887	470.845	6.50887	475.058	6.50887	477.549	6.50887	604.765	8.08	54.6548
8.2	17.0798	6.53087	370.833	6.53087	490.432	6.53087	464.301	6.53087	543.693	6.53087	610.833	8.1	49.0111
8.22	15.9946	6.55287	429.732	6.55287	467.507	6.55287	459.106	6.55287	477.48	6.55287	604.148	8.12	42.6567
8.24	15.0129	6.57487	423.071	6.57487	521.513	6.57487	428.274	6.57487	451.221	6.57487	626.796	8.14	37.1176
8.26	14.1222	6.59687	469.966	6.59687	455.162	6.59687	453.911	6.59687	437.324	6.59687	602.031	8.16	32.6539
8.28	13.3119	6.61887	461.306	6.61887	501.969	6.61887	429.243	6.61887	534.304	6.61887	610.559	8.18	29.0952
8.3	12.5728	6.64087	548.212	6.64087	501.709	6.64087	507.224	6.64087	741.364	6.64087	581.291	8.2	26.213
8.32	11.8971	6.66287	729.685	6.66287	564.024	6.66287	515.887	6.66287	751.218	6.66287	523.653	8.22	23.846
8.34	11.278	6.68487	744.106	6.68487	640.208	6.68487	535.895	6.68487	675.689	6.68487	559.791	8.24	21.8233
8.36	10.7098	6.70687	709.221	6.70687	710.678	6.70687	513.729	6.70687	504.431	6.70687	495.056	8.26	20.0851
8.38	10.1872	6.72887	691.362	6.72887	624.043	6.72887	476.369	6.72887	446.362	6.72887	390.755	8.28	18.5765
8.4	9.70584	6.75087	603.589	6.75087	495.426	6.75087	413.305	6.75087	361.273	6.75087	335.168	8.3	17.258
8.42	9.26186	6.77287	511.08	6.77287	390.978	6.77287	330.522	6.77287	298.827	6.77287	284.473	8.32	16.0997
8.44	8.85181	6.79487	442.928	6.79487	329.114	6.79487	288.605	6.79487	263.027	6.79487	268.377	8.34	15.078
8.46	8.47273	6.81687	379.408	6.81687	323.682	6.81687	267.22	6.81687	272.264	6.81687	247.621	8.36	14.1741
8.48	8.12197	6.83887	318.614	6.83887	277.782	6.83887	249.802	6.83887	275.87	6.83887	244.723	8.38	13.3729
8.5	7.79722	6.86087	302.453	6.86087	258.868	6.86087	260.849	6.86087	248.075	6.86087	250.094	8.4	12.662
8.52	7.49644	6.88287	258.368	6.88287	229.021	6.88287	260	6.88287	265.777	6.88287	280.206	8.42	12.0315
8.54	7.21783	6.90487	249.824	6.90487	228.212	6.90487	262.106	6.90487	243.739	6.90487	238.249	8.44	11.4733
8.56	6.95982	6.92687	246.934	6.92687	246.498	6.92687	264.863	6.92687	262.432	6.92687	275.122	8.46	11.2029
8.58	6.72103	6.94887	243.603	6.94887	249.004	6.94887	232.199	6.94887	246.2	6.94887	258.196	8.48	10.7912
8.6	6.50026	6.97087	264.088	6.97087	279.265	6.97087	232.434	6.97087	248.31	6.97087	234.257	8.5	10.4242
8.62	6.29647	6.99287	247.339	6.99287	261.146	6.99287	263.146	6.99287	268.225	6.99287	269.934	8.52	10.1127
8.64	6.10877	7.01487	224.427	7.01487	269.393	7.01487	271.393	7.01487	266.867	7.01487	253.739	8.54	9.85609
8.66	5.93642	7.03687	250.273	7.03687	252.525	7.03687	252.78	7.03687	259.501	7.03687	269.997	8.56	9.56533
8.68	5.7788	7.05887	223.338	7.05887	236.416	7.05887	227.493	7.05887	250.153	7.05887	273.785	8.58	9.42626
8.7	5.63546	7.08087	216.012	7.08087	256.702	7.08087	239.44	7.08087	228.548	7.08087	271.071	8.6	9.35228
8.72	5.50604	7.10287	238.593	7.10287	236.852	7.10287	226.566	7.10287	227.711	7.10287	262.006	8.62	9.35343
8.74	5.72903	7.12487	255.602	7.12487	225.12	7.12487	222.476	7.12487	224.387	7.12487	257.675	8.64	9.44573
8.76	5.63658	7.14687	219.632	7.14687	232.157	7.14687	237.661	7.14687	231.864	7.14687	234.564	8.66	9.65476
8.78	5.5583	7.16887	237.77	7.16887	258.956	7.16887	245.416	7.16887	239.553	7.16887	260.907	8.68	10.0233
8.8	6.001	7.19087	236.7	7.19087	242.347	7.19087	254.753	7.19087	240.294	7.19087	257.276	8.7	10.6288
8.82	5.96647	7.21287	245.219	7.21287	241.786	7.21287	277.743	7.21287	237.08	7.21287	240.086	8.72	11.6243
8.84	5.9482	7.23487	229.923	7.23487	234.879	7.23487	257.363	7.23487	254.201	7.23487	249.398	8.74	13.3116
8.86	5.94719	7.25687	216.838	7.25687	228.09	7.25687	256.887	7.25687	247.278	7.25687	248.579	8.76	16.2229
8.88	5.96475	7.27887	233.843	7.27887	212.229	7.27887	277.386	7.27887	232.926	7.27887	248.301	8.78	21.1074
8.9	6.00258	7.30087	239.668	7.30087	214.636	7.30087	257.304	7.30087	235.87	7.30087	264.494	8.8	28.6035
8.92	6.06283	7.32287	242.135	7.32287	218.635	7.32287	233.091	7.32287	260.409	7.32287	236.365	8.82	37.8761
8.94	6.14825	7.34487	249.253	7.34487	235.264	7.34487	239.904	7.34487	260.579	7.34487	230.269	8.84	43.7623
8.96	6.26236	7.36687	229	7.36687	233.531	7.36687	239.053	7.36687	265.637	7.36687	229.558	8.86	40.113
8.98	6.40961	7.38887	227.216	7.38887	231.23	7.38887	227.715	7.38887	259.176	7.38887	236.526	8.88	31.4802
9	6.59575	7.41087	232.79	7.41087	228.043	7.41087	245.084	7.41087	232.836	7.41087	242.257	8.9	24.1281
9.02	6.8282	7.43287	256.115	7.43287	231.351	7.43287	231.767	7.43287	227.646	7.43287	224.292	8.92	20.9409
9.04	7.1534	7.45487	271.034	7.45487	256.518	7.45487	242.622	7.45487	240.276	7.45487	255.829	8.94	18.075
9.06	7.51173	7.47687	266.039	7.47687	264.069	7.47687	262.564	7.47687	257.397	7.47687	274.02	8.96	16.1991
9.08	6.25146	7.49887	261.493	7.49887	240.764	7.49887	249.404	7.49887	256.33	7.49887	264.389	8.98	15.0617
9.1	6.90429	7.52087	259.441	7.52087	234.354	7.52087	250.795	7.52087	254.874	7.52087	240.89	9	14.6973
9.12	7.69743	7.54287	258	7.54287	244.064	7.54287	263.852	7.54287	271.447	7.54287	227.064	9.02	14.9918
9.14	8.67717	7.56487	244.938	7.56487	235.204	7.56487	257.027	7.56487	282.898	7.56487	229.633	9.04	19.898
9.16	9.91063	7.58687	257.931	7.58687	245.922	7.58687	254.792	7.58687	271.417	7.58687	234.896	9.06	22.1111
9.18	11.4985	7.60887	254.816	7.60887	235.971	7.60887	249.055	7.60887	271.514	7.60887	249.377	9.08	25.8132
9.2	13.5998	7.63087	248.46	7.63087	247.218	7.63087	244.649	7.63087	251.944	7.63087	264.392	9.1	31.257
9.22	16.4889	7.65287	277.956	7.65287	274.341	7.65287	237.319	7.65287	231	7.65287	240.516	9.12	37.3445
9.24	20.6876	7.67487	282.097	7.67487	283.451	7.67487	258.468	7.67487	260.679	7.67487	253.708	9.14	40.0292
9.26	27.2321	7.69687	298.484	7.69687	282.674	7.69687	257.224	7.69687	275.056	7.69687	252.134	9.16	37.0317
9.28	38.0435	7.71887	317.412	7.71887	286.303	7.71887	279.035	7.71887	279.563	7.71887	251.236	9.18	32.2977
9.3	56.1009	7.74087	291.084	7.74087	288.072	7.74087	271.369	7.74087	289.141	7.74087	273.779	9.2	28.9161
9.32	84.693	7.76287	275.655	7.76287	302.062	7.76287	264.513	7.76287	281.522	7.76287	302.956	9.22	27.3235
9.34	123.711	7.78487	254.651	7.78487	287.317	7.78487	286.346	7.78487	277.334	7.78487	303.325	9.24	27.1537
9.36	158.686	7.80687	254.871	7.80687	265.808	7.80687	278.693	7.80687	258.975	7.80687	276.937	9.26	26.1488
9.38	159.948	7.82887	275.91	7.82887	274.143	7.82887	269.617	7.82887	297.73	7.82887	294.67	9.28	27.87
9.4	126.574	7.85087	294.265	7.85087	303.937	7.85087	296.457	7.85087	326.744	7.85087	271.094	9.3	30.3586
9.42	87.6671	7.87287	312.61	7.87287	283.914	7.87287	272.184	7.87287	300.631	7.87287	282.504	9.32	33.7244
9.44	58.7446	7.89487	297.599	7.89487	284.386	7.89487	266.743	7.89487	302.115	7.89487	295.186	9.34	38.1926
9.46	44.5757	7.91687	298.891	7.91687	297.15	7.91687	283.336	7.91687	295.886	7.91687	290.073	9.36	44.0615
9.48	33.8841	7.93887	311.792	7.93887	307.532	7.93887	277.455	7.93887	303.298	7.93887	296.285	9.38	51.5884
9.5	27.6297	7.96087	285.911	7.96087	311.531	7.96087	303.854	7.96087	324.606	7.96087	308.951	9.4	61.1527
9.52	23.8321	7.98287	284	7.98287	277	7.98287	305.222	7.98287	307.444	7.98287	297.222	9.42	74.4288
9.54	21.4143	8.00487	247.287	8.00487	277.271	8.00487	303.79	8.00487	282.828	8.00487	311.172	9.44	95.1231
9.56	19.834	8.02687	263.478	8.02687	273.581	8.02687	283.941	8.02687	290.035	8.02687	255.021	9.46	129.574
9.58	18.8097	8.04887	232.526	8.04887	254.078	8.04887	272.483	8.04887	279.151	8.04887	269.327	9.48	189.241
9.6	18.1811	8.07087	237.231	8.07087	230.153	8.07087	286.712	8.07087	268.558	8.07087	244.576	9.5	283.057
9.62	17.8494	8.09287	235.804	8.09287	228.518	8.09287	276.572	8.09287	245.18	8.09287	241.357	9.52	416.253
9.64	17.7514	8.11487	242.664	8.11487	243.476	8.11487	249.306	8.11487	243.555	8.11487	236.891	9.54	549.89
9.66	17.8459	8.13687	229.315	8.13687	266.732	8.13687	249.319	8.13687	231.907	8.13687	235.136	9.56	575.15
9.68	18.1066	8.15887	262.044	8.15887	245.469	8.15887	271.903	8.15887	243.142	8.15887	245.513	9.58	465.586
9.7	18.5181	8.18087	259.004	8.18087	248.219	8.18087	232.357	8.18087	284.089	8.18087	266.545	9.6	330.222
9.72	19.0726	8.20287	246.291	8.20287	225.582	8.20287	223.397	8.20287	245.767	8.20287	258.192	9.62	231.233
9.74	19.7686	8.22487	249.565	8.22487	214.783	8.22487	243.999	8.22487	236.435	8.22487	221.394	9.64	171.941
9.76	20.6106	8.24687	249.075	8.24687	232.505	8.24687	250.626	8.24687	268.384	8.24687	242.057	9.66	138.298
9.78	21.6082	8.26887	242.437	8.26887	232.125	8.26887	228.499	8.26887	247.561	8.26887	260.876	9.68	115.27
9.8	22.8256	8.29087	259.097	8.29087	259.546	8.29087	213.702	8.29087	242.201	8.29087	243.953	9.7	97.5692
9.82	24.1881	8.31287	236.909	8.31287	259.076	8.31287	227.432	8.31287	238.151	8.31287	243	9.72	85.6959
9.84	28.3811	8.33487	234.051	8.33487	242.435	8.33487	261.131	8.33487	243.847	8.33487	267.361	9.74	79.2384
9.86	30.3005	8.35687	239.92	8.35687	228.186	8.35687	271.867	8.35687	261.761	8.35687	247.279	9.76	77.404
9.88	32.5369	8.37887	235.005	8.37887	268.96	8.37887	275.996	8.37887	262	8.37887	258.988	9.78	79.976
9.9	35.1599	8.40087	217.317	8.40087	239.898	8.40087	240.294	8.40087	242.068	8.40087	268.898	9.8	88.0162
9.92	38.2635	8.42287	245.307	8.42287	231.637	8.42287	264.867	8.42287	248.354	8.42287	259.67	9.82	104.03
9.94	41.9762	8.44487	257.964	8.44487	256.959	8.44487	219.364	8.44487	262.749	8.44487	246.682	9.84	132.48
9.96	46.477	8.46687	256.277	8.46687	228.374	8.46687	256.819	8.46687	254.603	8.46687	264.181	9.86	177.891
9.98	52.021	8.48887	243.693	8.48887	216.907	8.48887	272.94	8.48887	228.33	8.48887	245.642	9.88	238.079
10	59.3862	8.51087	267.017	8.51087	230.563	8.51087	269.453	8.51087	251.547	8.51087	209.218	9.9	285.609
10.02	68.3648	8.53287	229.255	8.53287	228.062	8.53287	239.211	8.53287	282.979	8.53287	215.827	9.92	275.805
10.04	80.3308	8.55487	234.92	8.55487	258.956	8.55487	262.805	8.55487	267.522	8.55487	255.442	9.94	222.214
10.06	97.0921	8.57687	259.807	8.57687	239.89	8.57687	257.492	8.57687	227.535	8.57687	242.645	9.96	169.761
10.08	122.079	8.59887	241.147	8.59887	238.878	8.59887	234.121	8.59887	243.17	8.59887	252.952	9.98	134.428
10.1	161.397	8.62087	236.342	8.62087	238.805	8.62087	268.181	8.62087	262.51	8.62087	231	10	114.629
10.12	224.524	8.64287	239.726	8.64287	239.751	8.64287	254.981	8.64287	239.121	8.64287	235.981	10.02	105.458
10.14	321.796	8.66487	213.446	8.66487	218.335	8.66487	275.584	8.66487	236.064	8.66487	259.442	10.04	102.901
10.16	454.25	8.68687	235.118	8.68687	236.855	8.68687	237.501	8.68687	243.578	8.68687	232.224	10.06	104.757
10.18	584.281	8.70887	231.685	8.70887	238.433	8.70887	259.647	8.70887	234.519	8.70887	242.266	10.08	109.589
10.2	661.928	8.73087	260.326	8.73087	225.043	8.73087	223.675	8.73087	260.173	8.73087	238.217	10.1	117.246
10.22	708.781	8.75287	268.801	8.75287	223.863	8.75287	249.912	8.75287	225.92	8.75287	237.08	10.12	127.87
10.24	703.341	8.77487	240.63	8.77487	247.797	8.77487	253.291	8.77487	223.066	8.77487	244.339	10.14	141.993
10.26	588.442	8.79687	224.023	8.79687	243.721	8.79687	226.233	8.79687	242.163	8.79687	246.186	10.16	160.653
10.28	433.881	8.81887	256.717	8.81887	248.41	8.81887	231.162	8.81887	246.735	8.81887	264.407	10.18	185.711
10.3	313.757	8.84087	226.286	8.84087	224.229	8.84087	242.714	8.84087	242.572	8.84087	269.258	10.2	220.302
10.32	238.723	8.86287	230.808	8.86287	236.279	8.86287	248.43	8.86287	224.539	8.86287	241.845	10.22	269.19
10.34	197.868	8.88487	243.142	8.88487	273.873	8.88487	263.858	8.88487	226.563	8.88487	247.832	10.24	338.535
10.36	179.647	8.90687	269	8.90687	268.648	8.90687	240.058	8.90687	238.29	8.90687	274.472	10.26	433.398
10.38	176.704	8.92887	259.811	8.92887	254.424	8.92887	252.045	8.92887	251.361	8.92887	263.856	10.28	550.053
10.4	186.322	8.95087	233.265	8.95087	231.496	8.95087	258.442	8.95087	232.009	8.95087	253.265	10.3	686.804
10.42	210.093	8.97287	229.603	8.97287	219.368	8.97287	249.912	8.97287	242.368	8.97287	238.684	10.32	886.661
10.44	254.465	8.99487	232.93	8.99487	220.981	8.99487	272.971	8.99487	242.609	8.99487	229.196	10.34	1209.36
10.46	331.937	9.01687	213.109	9.01687	237.024	9.01687	266.379	9.01687	251.403	9.01687	220	10.36	1652.68
10.48	459.574	9.03887	228.942	9.03887	236.09	9.03887	251.381	9.03887	252.755	9.03887	225.884	10.38	2047.61
10.5	650.916	9.06087	252.622	9.06087	238.599	9.06087	249.501	9.06087	277.019	9.06087	238.28	10.4	2130.62
10.52	898.839	9.08287	281.431	9.08287	231.77	9.08287	263.431	9.08287	255.369	9.08287	233.369	10.42	2036.07
10.54	1105.33	9.10487	264.029	9.10487	248.382	9.10487	255.335	9.10487	248.474	9.10487	238.208	10.44	2138.53
10.56	1075.39	9.12687	252.84	9.12687	246.834	9.12687	244.082	9.12687	252.58	9.12687	252.076	10.46	2624.59
10.58	842.238	9.14887	273.15	9.14887	246.712	9.14887	266.611	9.14887	238.133	9.14887	232.283	10.48	3461.67
10.6	605.71	9.17087	266.755	9.17087	233.963	9.17087	276.835	9.17087	244.011	9.17087	242.803	10.5	4186.56
10.62	442.908	9.19287	233.21	9.19287	219.092	9.19287	251.807	9.19287	253.017	9.19287	246.748	10.52	3987.9
10.64	348.621	9.21487	238.168	9.21487	219.398	9.21487	250.678	9.21487	226.086	9.21487	223.145	10.54	3012.28
10.66	301.808	9.23687	265.087	9.23687	228.654	9.23687	238.087	9.23687	221.916	9.23687	240.267	10.56	2036.63
10.68	285.259	9.25887	244.846	9.25887	225.715	9.25887	228.64	9.25887	233.547	9.25887	269.509	10.58	1347.9
10.7	288.615	9.28087	218.959	9.28087	228.083	9.28087	227.035	9.28087	229.491	9.28087	238.32	10.6	919.299
10.72	308.299	9.30287	237.762	9.30287	237.363	9.30287	238.152	9.30287	208.421	9.30287	238.399	10.62	664.331
10.74	344.9	9.32487	239.316	9.32487	240.913	9.32487	252.496	9.32487	230.092	9.32487	253.812	10.64	510.529
10.76	402.943	9.34687	235.195	9.34687	245.841	9.34687	255.602	9.34687	251.965	9.34687	259.274	10.66	412.893
10.78	492.921	9.36887	223.051	9.36887	232.958	9.36887	237.749	9.36887	254.355	9.36887	255.78	10.68	347.757
10.8	637.028	9.39087	238.122	9.39087	233.595	9.39087	256.349	9.39087	267.129	9.39087	262.447	10.7	303.419
10.82	878.576	9.41287	236.012	9.41287	240.423	9.41287	268.619	9.41287	253.583	9.41287	268.619	10.72	273.946
10.84	1289.05	9.43487	234.615	9.43487	251.78	9.43487	240.385	9.43487	255.958	9.43487	262.767	10.74	257.028
10.86	1958	9.45687	230.36	9.45687	246.772	9.45687	235.62	9.45687	254.177	9.45687	259.791	10.76	250
10.88	2925.64	9.47887	242.543	9.47887	236.159	9.47887	262.248	9.47887	254.363	9.47887	264.976	10.78	253.967
10.9	3943.24	9.50087	251.741	9.50087	233.122	9.50087	263.735	9.50087	251.49	9.50087	261.864	10.8	271.515
10.92	4218.24	9.52287	237.79	9.52287	258.802	9.52287	262.105	9.52287	232.961	9.52287	259.553	10.82	309.13
10.94	3438.61	9.54487	241.106	9.54487	257.088	9.54487	251.991	9.54487	232.155	9.54487	238.885	10.84	380.228
10.96	2387.87	9.56687	242.024	9.56687	257.278	9.56687	259.58	9.56687	277.752	9.56687	258.149	10.86	508.15
10.98	1580.9	9.58887	267.676	9.58887	234.324	9.58887	230.549	9.58887	271.324	9.58887	286.15	10.88	724.272
11	1066.19	9.61087	250.758	9.61087	247.805	9.61087	212.313	9.61087	263.499	9.61087	271.381	10.9	1048.74
11.02	762.84	9.63287	218.111	9.63287	263.498	9.63287	262.372	9.63287	249.209	9.63287	270.395	10.92	1425.26
11.04	587.943	9.65487	245.595	9.65487	258.593	9.65487	276.169	9.65487	246.983	9.65487	268.305	10.94	1645.03
11.06	485.651	9.67687	241.895	9.67687	244.413	9.67687	249.102	9.67687	241.758	9.67687	276.863	10.96	1498.61
11.08	425.748	9.69887	241.628	9.69887	257.676	9.69887	244.419	9.69887	264.777	9.69887	273.635	10.98	1115.14
11.1	394.077	9.72087	245.498	9.72087	270.739	9.72087	256.483	9.72087	250.788	9.72087	254.527	11	756.187
11.12	385.027	9.74287	236.867	9.74287	240.274	9.74287	263.044	9.74287	227.018	9.74287	270.31	11.02	508.343
11.14	398.231	9.76487	246.374	9.76487	236.187	9.76487	247.76	9.76487	227.413	9.76487	275.453	11.04	354.79
11.16	438.608	9.78687	262.57	9.78687	247.428	9.78687	237.5	9.78687	224.286	9.78687	287.57	11.06	263.421
11.18	519.286	9.80887	262.808	9.80887	236.435	9.80887	243.181	9.80887	250.13	9.80887	244.72	11.08	207.694
11.2	669.137	9.83087	216.627	9.83087	243.533	9.83087	233.657	9.83087	260.241	9.83087	275.942	11.1	172.109
11.22	926.472	9.85287	257.819	9.85287	233.662	9.85287	258.143	9.85287	251.952	9.85287	248.164	11.12	148.844
11.24	1342.31	9.87487	243.956	9.87487	238.513	9.87487	244.799	9.87487	273.375	9.87487	221.634	11.14	134.49
11.26	1939.43	9.89687	261.872	9.89687	261.178	9.89687	287.59	9.89687	265.293	9.89687	251.037	11.16	128.092
11.28	2584.53	9.91887	258.265	9.91887	245.234	9.91887	256.468	9.91887	282.766	9.91887	258.719	11.18	129.641
11.3	2795.07	9.94087	240.438	9.94087	237.642	9.94087	242.155	9.94087	253.748	9.94087	238.951	11.2	138.28
11.32	2326.68	9.96287	232.696	9.96287	269.707	9.96287	272.823	9.96287	273.751	9.96287	263.403	11.22	150.348
11.34	1663.35	9.98487	257.992	9.98487	275.793	9.98487	260.867	9.98487	272.519	9.98487	278.651	11.24	155.531
11.36	1163.08	10.0069	280.08	10.0069	268.732	10.0069	264.451	10.0069	272	10.0069	289.994	11.26	141.575
11.38	875.425	10.0289	284.763	10.0289	266.158	10.0289	248.425	10.0289	306.992	10.0289	265.216	11.28	117.227
11.4	755.748	10.0509	261.672	10.0509	236.14	10.0509	283.392	10.0509	281.073	10.0509	261.134	11.3	96.4345
11.42	736.361	10.0729	261.891	10.0729	257.636	10.0729	258.583	10.0729	291.291	10.0729	276.127	11.32	82.5754
11.44	709.973	10.0949	263.915	10.0949	289.647	10.0949	274.239	10.0949	269.972	10.0949	274.127	11.34	74.6028
11.46	606.882	10.1169	242.66	10.1169	249.29	10.1169	260.45	10.1169	247.66	10.1169	292.43	11.36	71.312
11.48	482.999	10.1389	270.487	10.1389	248	10.1389	272.77	10.1389	285.31	10.1389	291.035	11.38	70.8267
11.5	397.754	10.1609	285.919	10.1609	265.903	10.1609	265.043	10.1609	294.951	10.1609	290.005	11.4	74.0961
11.52	361.236	10.1829	282.738	10.1829	258.931	10.1829	276.014	10.1829	286.835	10.1829	293.966	11.42	86.4473
11.54	357.823	10.2049	245.537	10.2049	249.729	10.2049	278.23	10.2049	263.441	10.2049	289.173	11.44	102.507
11.56	345.745	10.2269	272.937	10.2269	286.15	10.2269	290.441	10.2269	286.535	10.2269	298.283	11.46	130.148
11.58	294.936	10.2489	271.7	10.2489	260.35	10.2489	303.781	10.2489	302.3	10.2489	305.862	11.48	171.152
11.6	230.534	10.2709	286.776	10.2709	269.065	10.2709	299.28	10.2709	288.737	10.2709	283.914	11.5	215.91
11.62	178.404	10.2929	282.248	10.2929	286.317	10.2929	306.46	10.2929	318.205	10.2929	332.453	11.52	231.165
11.64	142.289	10.3149	273.451	10.3149	280.709	10.3149	337.904	10.3149	320.516	10.3149	324.839	11.54	201.153
11.66	118.011	10.3369	287.027	10.3369	322.442	10.3369	318.46	10.3369	319.46	10.3369	324.58	11.56	158.8
11.68	101.933	10.3589	265.049	10.3589	312.792	10.3589	363.789	10.3589	364.157	10.3589	339.579	11.58	127.803
11.7	90.0378	10.3809	319.242	10.3809	281.935	10.3809	376.415	10.3809	376.233	10.3809	342.58	11.6	111.417
11.72	81.5441	10.4029	277.558	10.4029	322.634	10.4029	360.375	10.4029	393.519	10.4029	399.139	11.62	107.427
11.74	74.9672	10.4249	289.137	10.4249	344.016	10.4249	389.394	10.4249	399.558	10.4249	441.885	11.64	114.608
11.76	69.7719	10.4469	296.309	10.4469	331.249	10.4469	430.161	10.4469	419.786	10.4469	411.618	11.66	136.9
11.78	65.6405	10.4689	303.167	10.4689	362.5	10.4689	444.167	10.4689	454.167	10.4689	429.167	11.68	176.615
11.8	62.3716	10.4909	334.369	10.4909	386.99	10.4909	461.085	10.4909	499.116	10.4909	496.958	11.7	243.808
11.82	59.8356	10.5129	354.601	10.5129	450.989	10.5129	508.89	10.5129	523.355	10.5129	509.01	11.72	340.869
11.84	57.9545	10.5349	338.442	10.5349	495.513	10.5349	604.805	10.5349	585.487	10.5349	635.487	11.74	438.809
11.86	59.2358	10.5569	355.338	10.5569	527.475	10.5569	665.245	10.5569	737.842	10.5569	717.482	11.76	460.531
11.88	59.1827	10.5789	383.369	10.5789	560.581	10.5789	718.369	10.5789	743.459	10.5789	788.528	11.78	377.615
11.9	62.7548	10.6009	383.913	10.6009	601.895	10.6009	716.749	10.6009	775.296	10.6009	806.066	11.8	274.658
11.92	63.7776	10.6229	391.469	10.6229	619.386	10.6229	697.758	10.6229	701.675	10.6229	777.209	11.82	197.79
11.94	65.8288	10.6449	448.555	10.6449	595.42	10.6449	702.385	10.6449	598.22	10.6449	778.985	11.84	150.615
11.96	69.3346	10.6669	439.832	10.6669	616.832	10.6669	672.953	10.6669	541.976	10.6669	818.882	11.86	121.633
11.98	75.1456	10.6889	444.027	10.6889	601.915	10.6889	563.363	10.6889	466.332	10.6889	801.49	11.88	106.671
12	84.7976	10.7109	454.132	10.7109	547.925	10.7109	497.53	10.7109	386.34	10.7109	683.89	11.9	98.8767
12.02	100.874	10.7329	482.022	10.7329	509.004	10.7329	424.261	10.7329	364.628	10.7329	517.106	11.92	95.4325
12.04	125.863	10.7549	525.161	10.7549	473.901	10.7549	393.859	10.7549	346.086	10.7549	399.471	11.94	95.0348
12.06	163.597	10.7769	538.951	10.7769	436.773	10.7769	363.483	10.7769	300.935	10.7769	362.288	11.96	97.1653
12.08	208.913	10.7989	548.796	10.7989	394.608	10.7989	321.342	10.7989	287.383	10.7989	316.702	11.98	97.9185
12.1	251.133	10.8209	572.187	10.8209	359.644	10.8209	289.723	10.8209	269.734	10.8209	309.644	12	105.313
12.12	263.768	10.8429	559.371	10.8429	336.361	10.8429	308.517	10.8429	275.405	10.8429	294.249	12.02	116.082
12.14	228.181	10.8649	567.413	10.8649	337.128	10.8649	310.484	10.8649	291.647	10.8649	296.103	12.04	131.576
12.16	178.999	10.8869	565.389	10.8869	346.593	10.8869	301.207	10.8869	270.601	10.8869	296.998	12.06	154.525
12.18	138.636	10.9089	525.163	10.9089	328.3	10.9089	306.263	10.9089	273	10.9089	291.412	12.08	190.406
12.2	113.352	10.9309	494.035	10.9309	321.531	10.9309	275.478	10.9309	275.973	10.9309	279.681	12.1	249.168
12.22	99.3319	10.9529	468.748	10.9529	294.199	10.9529	257.073	10.9529	285.245	10.9529	266.497	12.12	345.541
12.24	92.3952	10.9749	443.589	10.9749	270.013	10.9749	260.974	10.9749	284.81	10.9749	289.424	12.14	494.083
12.26	89.6577	10.9969	391.996	10.9969	249.767	10.9969	295.003	10.9969	291.235	10.9969	290.764	12.16	687.209
12.28	89.8348	11.0189	373.37	11.0189	270.28	11.0189	285.303	11.0189	290.99	11.0189	278.796	12.18	836.612
12.3	91.5885	11.0409	357.523	11.0409	276.312	11.0409	261.431	11.0409	272.459	11.0409	294.459	12.2	804.889
12.32	94.9049	11.0629	328.029	11.0629	260.457	11.0629	261.009	11.0629	261.038	11.0629	284.534	12.22	643.618
12.34	99.7068	11.0849	320.554	11.0849	284.706	11.0849	273.325	11.0849	266.9	11.0849	302.627	12.24	493.531
12.36	106.063	11.1069	306.784	11.1069	288.769	11.1069	301.078	11.1069	294.939	11.1069	306.414	12.26	402.402
12.38	110.132	11.1289	288.788	11.1289	286.142	11.1289	302.827	11.1289	308.283	11.1289	311.841	12.28	367.527
12.4	120.417	11.1509	283.809	11.1509	283.618	11.1509	285.237	11.1509	317.477	11.1509	333.262	12.3	380.54
12.42	133.267	11.1729	282.56	11.1729	286.72	11.1729	292.56	11.1729	308	11.1729	327.08	12.32	442.663
12.44	149.41	11.1949	281.855	11.1949	303.445	11.1949	316.59	11.1949	298.717	11.1949	297.675	12.34	570.379
12.46	169.916	11.2169	268.14	11.2169	295.632	11.2169	307.879	11.2169	290.647	11.2169	290.276	12.36	794.038
12.48	196.39	11.2389	284.665	11.2389	289.969	11.2389	275.901	11.2389	281.613	11.2389	293.031	12.38	1139.49
12.5	231.348	11.2609	287.381	11.2609	274.507	11.2609	266.655	11.2609	271.472	11.2609	276.817	12.4	1571.83
12.52	279.043	11.2829	278	11.2829	275.05	11.2829	274.593	11.2829	288.372	11.2829	278.322	12.42	1931.59
12.54	347.437	11.3049	276.099	11.3049	278.564	11.3049	266.593	11.3049	279.82	11.3049	266.256	12.44	1946.87
12.56	452.316	11.3269	270.478	11.3269	254.681	11.3269	281.965	11.3269	268.292	11.3269	272.796	12.46	1564.16
12.58	623.495	11.3489	262.075	11.3489	241.025	11.3489	297.292	11.3489	282.825	11.3489	280.683	12.48	1107.43
12.6	908.84	11.3709	287.836	11.3709	252.071	11.3709	276.2	11.3709	269.882	11.3709	273.965	12.5	768.585
12.62	1365.41	11.3929	264.441	11.3929	261.414	11.3929	259.537	11.3929	253.171	11.3929	248.465	12.52	557.439
12.64	2010.03	11.4149	256.037	11.4149	269.257	11.4149	266.733	11.4149	272.246	11.4149	265.112	12.54	436.755
12.66	2651.3	11.4369	279.102	11.4369	247.946	11.4369	253.313	11.4369	265.021	11.4369	281.245	12.56	371.295
12.68	2780.2	11.4589	280.522	11.4589	245.917	11.4589	258.236	11.4589	275.274	11.4589	244.133	12.58	338.13
12.7	2287.77	11.4809	274.34	11.4809	268.766	11.4809	274.713	11.4809	265.163	11.4809	255.354	12.6	325.245
12.72	1672.43	11.5029	247.692	11.5029	246.226	11.5029	286.443	11.5029	279.097	11.5029	274.677	12.62	327.403
12.74	1217.34	11.5249	254.889	11.5249	233.73	11.5249	285.217	11.5249	295.836	11.5249	282.54	12.64	343.128
12.76	937.846	11.5469	284.606	11.5469	236.845	11.5469	270.159	11.5469	271.319	11.5469	280.924	12.66	373.497
12.78	812.755	11.5689	281.844	11.5689	264.561	11.5689	277.718	11.5689	258.313	11.5689	255.001	12.68	422.357
12.8	824.601	11.5909	270.271	11.5909	254.543	11.5909	244.498	11.5909	260.174	11.5909	257.522	12.7	497.51
12.82	972.998	11.6129	289.757	11.6129	266.922	11.6129	266.426	11.6129	261.806	11.6129	265.641	12.72	613.054
12.84	1257.27	11.6349	263.912	11.6349	266.91	11.6349	277.272	11.6349	266.09	11.6349	288.27	12.74	792.452
12.86	1599.31	11.6569	261.982	11.6569	246.901	11.6569	269.696	11.6569	236.276	11.6569	272.24	12.76	1069.66
12.88	1732.48	11.6789	250.36	11.6789	238.787	11.6789	263.787	11.6789	263.707	11.6789	246.09	12.78	1484.99
12.9	1496.64	11.7009	245.435	11.7009	265.359	11.7009	246.756	11.7009	253.756	11.7009	276.199	12.8	2070.83
12.92	1150.07	11.7229	212.911	11.7229	261.327	11.7229	274.354	11.7229	244.929	11.7229	260.319	12.82	2854.11
12.94	905.691	11.7449	222.073	11.7449	277.591	11.7449	291.314	11.7449	284.459	11.7449	294.821	12.84	3829.53
12.96	795.628	11.7669	265.916	11.7669	260.38	11.7669	287.649	11.7669	284.649	11.7669	266.11	12.86	4548.01
12.98	770.403	11.7889	283.658	11.7889	266.137	11.7889	260.78	11.7889	292.137	11.7889	258.383	12.88	4245
13	731.446	11.8109	287.749	11.8109	274.331	11.8109	281.827	11.8109	278.337	11.8109	265.331	12.9	3232.3
13.02	632.416	11.8329	293.572	11.8329	278.715	11.8329	244.065	11.8329	293.717	11.8329	261.356	12.92	2280.18
13.04	530.999	11.8549	262.006	11.8549	293.115	11.8549	277.699	11.8549	290.295	11.8549	280.761	12.94	1622.33
13.06	466.457	11.8769	268.58	11.8769	291.14	11.8769	270.467	11.8769	274.747	11.8769	249.588	12.96	1233.12
13.08	441.639	11.8989	292.174	11.8989	300.656	11.8989	299.933	11.8989	273.034	11.8989	321.385	12.98	1041.02
13.1	448.189	11.9209	269.531	11.9209	275.575	11.9209	265.796	11.9209	287.668	11.9209	302.487	13	991.685
13.12	474.074	11.9429	271.971	11.9429	244.305	11.9429	279.853	11.9429	281.069	11.9429	275.265	13.02	1068.08
13.14	510.533	11.9649	267.97	11.9649	261.059	11.9649	287.943	11.9649	291.012	11.9649	276.047	13.04	1287.11
13.16	566.088	11.9869	256.044	11.9869	284.705	11.9869	265.457	11.9869	295.543	11.9869	294.838	13.06	1676.52
13.18	657.685	12.0089	259.406	12.0089	263.837	12.0089	294.459	12.0089	265.595	12.0089	283.378	13.08	2207.13
13.2	807.257	12.0309	274.787	12.0309	224.124	12.0309	240.377	12.0309	287.079	12.0309	262.101	13.1	2640.21
13.22	1053.98	12.0529	292.555	12.0529	275.329	12.0529	272.4	12.0529	288.69	12.0529	288.381	13.12	2673.51
13.24	1467.36	12.0749	265.68	12.0749	266.196	12.0749	246.004	12.0749	283.064	12.0749	276.617	13.14	2541.35
13.26	2150.13	12.0969	261.61	12.0969	310.79	12.0969	288.095	12.0969	284.076	12.0969	272.753	13.16	2663.86
13.28	3201.17	12.1189	269.708	12.1189	282.584	12.1189	267.124	12.1189	285.442	12.1189	294.619	13.18	3213.41
13.3	4546.27	12.1409	270.751	12.1409	267.597	12.1409	286.883	12.1409	289.294	12.1409	297.573	13.2	4152.52
13.32	5681.94	12.1629	217.035	12.1629	266.94	12.1629	269.244	12.1629	281.191	12.1629	267	13.22	4994.3
13.34	6060.12	12.1849	238.642	12.1849	287.116	12.1849	276.618	12.1849	268.881	12.1849	271.764	13.24	4890.13
13.36	5454	12.2069	273.044	12.2069	261.494	12.2069	261.514	12.2069	282.826	12.2069	302.247	13.26	4018.77
13.38	4127.75	12.2289	247.398	12.2289	229.999	12.2289	272.05	12.2289	291.449	12.2289	285.3	13.28	3083.24
13.4	2851.5	12.2509	280.271	12.2509	248.785	12.2509	276.702	12.2509	305.484	12.2509	288.622	13.3	2238.61
13.42	1959.32	12.2729	289.557	12.2729	258.175	12.2729	271.92	12.2729	277.524	12.2729	292.113	13.32	1557.36
13.44	1416.63	12.2949	274.45	12.2949	261.802	12.2949	284.736	12.2949	282.242	12.2949	266.571	13.34	1089.88
13.46	1117.67	12.3169	261.19	12.3169	281.566	12.3169	290.049	12.3169	298.969	12.3169	266.155	13.36	791.435
13.48	980.134	12.3389	269.154	12.3389	303.967	12.3389	255.936	12.3389	322.56	12.3389	308.691	13.38	601.867
13.5	966.901	12.3609	265.776	12.3609	268.184	12.3609	295.013	12.3609	306.447	12.3609	309.631	13.4	476.999
13.52	1084.36	12.3829	268.54	12.3829	257.44	12.3829	297.752	12.3829	309.416	12.3829	296.428	13.42	390.78
13.54	1369.53	12.4049	279.255	12.4049	292.469	12.4049	284.497	12.4049	304.069	12.4049	321.2	13.44	328.19
13.56	1857.43	12.4269	269.704	12.4269	298.183	12.4269	283.134	12.4269	279.993	12.4269	342.739	13.46	280.82
13.58	2474.93	12.4489	262.097	12.4489	283.913	12.4489	281.003	12.4489	300.274	12.4489	334.087	13.48	243.814
13.6	2827.46	12.4709	291.297	12.4709	307.566	12.4709	302.988	12.4709	316.414	12.4709	312.43	13.5	214.536
13.62	2507.92	12.4929	281.164	12.4929	311.62	12.4929	326.031	12.4929	332.918	12.4929	318.734	13.52	191.391
13.64	1853.23	12.5149	294.097	12.5149	309.407	12.5149	331.372	12.5149	339.46	12.5149	333.283	13.54	173.364
13.66	1302.35	12.5369	290.695	12.5369	324.729	12.5369	304.864	12.5369	365	12.5369	337.559	13.56	160.071
13.68	958.288	12.5589	278.361	12.5589	328.63	12.5589	326.373	12.5589	354.636	12.5589	359.654	13.58	151.831
13.7	786.261	12.5809	301.853	12.5809	327.569	12.5809	350.574	12.5809	336.426	12.5809	349.267	13.6	149.549
13.72	716.329	12.6029	307.411	12.6029	361.233	12.6029	341.693	12.6029	343.871	12.6029	337.745	13.62	153.94
13.74	651.758	12.6249	311.765	12.6249	352.393	12.6249	318.781	12.6249	345.659	12.6249	339.704	13.64	164.066
13.76	537.063	12.6469	354.543	12.6469	353.894	12.6469	314.091	12.6469	328.879	12.6469	358.029	13.66	165.178
13.78	413.858	12.6689	372.233	12.6689	336.707	12.6689	351.166	12.6689	311	12.6689	345.562	13.68	150.085
13.8	317.924	12.6909	352.874	12.6909	332.861	12.6909	351.511	12.6909	319.569	12.6909	366.914	13.7	126.689
13.82	251.272	12.7129	377.624	12.7129	305.058	12.7129	334.071	12.7129	346.292	12.7129	389.58	13.72	106.746
13.84	206.079	12.7349	401.738	12.7349	308.788	12.7349	317.269	12.7349	355.616	12.7349	361.311	13.74	92.296
13.86	174.663	12.7569	422.775	12.7569	326.119	12.7569	320.784	12.7569	330.432	12.7569	337.903	13.76	82.2649
13.88	151.689	12.7789	414.056	12.7789	356.947	12.7789	345.832	12.7789	332.917	12.7789	356.743	13.78	75.1381
13.9	134.026	12.8009	401.835	12.8009	368.445	12.8009	364.183	12.8009	356.756	12.8009	369.86	13.8	69.7916
13.92	119.941	12.8229	420.572	12.8229	363.082	12.8229	366.782	12.8229	368.709	12.8229	369.437	13.82	65.5762
13.94	110.602	12.8449	425.754	12.8449	379.447	12.8449	380.906	12.8449	385.894	12.8449	371.823	13.84	62.1155
13.96	101.111	12.8669	413.621	12.8669	378.43	12.8669	414.32	12.8669	395.506	12.8669	381.43	13.86	59.2424
13.98	93.1489	12.8889	438.56	12.8889	380.78	12.8889	431.22	12.8889	377.846	12.8889	446.541	13.88	56.5158
14	86.4137	12.9109	423.796	12.9109	437.381	12.9109	461.699	12.9109	441.177	12.9109	533.77	13.9	52.9563
14.02	80.6862	12.9329	424.62	12.9329	507.62	12.9329	490.654	12.9329	541.88	12.9329	592.115	13.92	51.3842
14.04	75.8056	12.9549	434.778	12.9549	573.889	12.9549	522.556	12.9549	593.667	12.9549	645	13.94	50.1657
14.06	71.6545	12.9769	425.568	12.9769	597.643	12.9769	553.839	12.9769	601.372	12.9769	623.522	13.96	49.3048
14.08	68.3806	12.9989	442.244	12.9989	577.397	12.9989	551.939	12.9989	531.246	12.9989	591.519	13.98	48.8347
14.1	65.4714	13.0209	430.895	13.0209	561.298	13.0209	499.236	13.0209	488.592	13.0209	549.9	14	48.7652
14.12	63.1222	13.0429	394.44	13.0429	505.203	13.0429	484.956	13.0429	448.484	13.0429	533.885	14.02	49.1181
14.14	61.3303	13.0649	390.255	13.0649	414.001	13.0649	486.894	13.0649	416.447	13.0649	501.511	14.04	49.8261
14.16	57.6187	13.0869	415.508	13.0869	388.698	13.0869	481.888	13.0869	443.836	13.0869	471.966	14.06	50.8781
14.18	57.147	13.1089	441.757	13.1089	448.894	13.1089	525.345	13.1089	473.549	13.1089	456.168	14.08	52.5332
14.2	57.4215	13.1309	433.653	13.1309	463.307	13.1309	500.613	13.1309	500.27	13.1309	485.618	14.1	55.1229
14.22	58.8784	13.1529	438.99	13.1529	508.294	13.1529	490.322	13.1529	514.331	13.1529	471.691	14.12	58.9974
14.24	61.8835	13.1749	444.643	13.1749	530.251	13.1749	540.065	13.1749	496.324	13.1749	496.386	14.14	64.685
14.26	67.0446	13.1969	465.413	13.1969	558.393	13.1969	600.755	13.1969	530.518	13.1969	523.598	14.16	73.1489
14.28	74.9829	13.2189	515.074	13.2189	574.109	13.2189	608.454	13.2189	490.241	13.2189	486.223	14.18	86.3043
14.3	85.8198	13.2409	596.381	13.2409	558.547	13.2409	556.072	13.2409	467.861	13.2409	458.27	14.2	107.923
14.32	100.182	13.2629	601.626	13.2629	552.728	13.2629	529.724	13.2629	479.187	13.2629	454.728	14.22	144.58
14.34	121.994	13.2849	662.813	13.2849	524.143	13.2849	447.088	13.2849	504.458	13.2849	458.7	14.24	205.356
14.36	162.243	13.3069	699.035	13.3069	529.796	13.3069	443.071	13.3069	515.009	13.3069	480.31	14.26	297.402
14.38	223.583	13.3289	711.41	13.3289	529.648	13.3289	443.355	13.3289	534.348	13.3289	543.573	14.28	408.134
14.4	291.307	13.3509	715.554	13.3509	463.526	13.3509	464.304	13.3509	503.491	13.3509	547.794	14.3	471.439
14.42	315.134	13.3729	717.578	13.3729	471.04	13.3729	443.382	13.3729	433.819	13.3729	488.764	14.32	422.629
14.44	270.469	13.3949	693.157	13.3949	434.726	13.3949	456.836	13.3949	381.938	13.3949	437.137	14.34	311.946
14.46	207.786	13.4169	659.335	13.4169	384.944	13.4169	401.789	13.4169	353.472	13.4169	366.161	14.36	218.316
14.48	165.965	13.4389	586.097	13.4389	335.528	13.4389	364.047	13.4389	343.218	13.4389	342.914	14.38	156.156
14.5	151.082	13.4609	535.117	13.4609	316.103	13.4609	298.646	13.4609	300.087	13.4609	314.176	14.4	122.509
14.52	157.688	13.4829	499.932	13.4829	319.103	13.4829	292.954	13.4829	283.495	13.4829	301.345	14.42	105.003
14.54	170.894	13.5049	446.681	13.5049	310.509	13.5049	245.681	13.5049	248.35	13.5049	294.823	14.44	98.4066
14.56	164.908	13.5269	417.997	13.5269	311.625	13.5269	269.504	13.5269	299.008	13.5269	261.62	14.46	97.6327
14.58	134.282	13.5489	365.305	13.5489	294.252	13.5489	275.775	13.5489	302.563	13.5489	274.748	14.48	97.6921
14.6	100.907	13.5709	357.201	13.5709	284.802	13.5709	242.711	13.5709	267.811	13.5709	269.802	14.5	100.395
14.62	76.2021	13.5929	352.44	13.5929	273.968	13.5929	254.504	13.5929	260.352	13.5929	289.976	14.52	111.967
14.64	60.2308	13.6149	325.196	13.6149	269.303	13.6149	235.666	13.6149	260	13.6149	290.151	14.54	136.451
14.66	51.7091	13.6369	308.951	13.6369	261.507	13.6369	278.956	13.6369	274.049	13.6369	246.917	14.56	177.167
14.68	45.5835	13.6589	279.534	13.6589	248.665	13.6589	230.761	13.6589	250.329	13.6589	269.619	14.58	226.89
14.7	42.3111	13.6809	234.748	13.6809	267.223	13.6809	244.34	13.6809	255.728	13.6809	292.146	14.6	254.576
14.72	39.6079	13.7029	275.832	13.7029	218.354	13.7029	267.389	13.7029	292.991	13.7029	241.407	14.62	231.862
14.74	37.7303	13.7249	286.857	13.7249	206.157	13.7249	264.057	13.7249	297.943	13.7249	261.686	14.64	187.884
14.76	36.4405	13.7469	288.996	13.7469	273.866	13.7469	276.974	13.7469	266.063	13.7469	277.969	14.66	154.427
14.78	33.9781	13.7689	287.577	13.7689	257.763	13.7689	248.279	13.7689	292.783	13.7689	276.886	14.68	137.419
14.8	33.592	13.7909	247.905	13.7909	235.701	13.7909	275.181	13.7909	271.751	13.7909	265.887	14.7	127.112
14.82	33.0227	13.8129	285.604	13.8129	265.127	13.8129	282.93	13.8129	261.977	13.8129	260.511	14.72	127.525
14.84	29.9428	13.8349	246.481	13.8349	241.236	13.8349	279.065	13.8349	288.103	13.8349	245.82	14.74	136.349
14.86	30.4622	13.8569	235.524	13.8569	245.881	13.8569	239.703	13.8569	270.714	13.8569	224.023	14.76	161.016
14.88	31.2552	13.8789	226.78	13.8789	244.359	13.8789	238.302	13.8789	280.995	13.8789	256.574	14.78	207.929
14.9	32.2967	13.9009	216.549	13.9009	251.858	13.9009	278.394	13.9009	267.075	13.9009	265.934	14.8	284.524
14.92	33.5991	13.9229	273.242	13.9229	278.953	13.9229	251.156	13.9229	258.156	13.9229	284.976	14.82	388.15
14.94	35.1842	13.9449	237.022	13.9449	241.109	13.9449	259.392	13.9449	271.39	13.9449	268.282	14.84	479.077
14.96	40.1959	13.9669	238.434	13.9669	244.177	13.9669	237.637	13.9669	284.711	13.9669	284.702	14.86	478.438
14.98	42.5394	13.9889	296.741	13.9889	257.602	13.9889	236.066	13.9889	244.329	13.9889	262.804	14.88	401.689
15	45.3005	14.0109	238.732	14.0109	246.075	14.0109	243.873	14.0109	277.108	14.0109	237.295	14.9	327.43
15.02	48.5535	14.0329	289.527	14.0329	260.215	14.0329	246.948	14.0329	271.208	14.0329	278.267	14.92	286.551
15.04	52.3955	14.0549	279.855	14.0549	216.165	14.0549	247.057	14.0549	294.577	14.0549	240.402	14.94	280.838
15.06	54.4457	14.0769	247.918	14.0769	261.472	14.0769	297.717	14.0769	271.358	14.0769	253.899	14.96	309.329
15.08	61.1289	14.0989	252.628	14.0989	281.327	14.0989	270.15	14.0989	259.522	14.0989	243.31	14.98	380.228
15.1	67.7792	14.1209	220.07	14.1209	264.691	14.1209	223.416	14.1209	245.14	14.1209	252.032	15	514.184
15.12	75.8451	14.1429	236.771	14.1429	279.385	14.1429	250.193	14.1429	261.658	14.1429	240.894	15.02	742.054
15.14	85.7531	14.1649	266.611	14.1649	281.338	14.1649	261.705	14.1649	265.389	14.1649	269.695	15.04	1087.12
15.16	98.1106	14.1869	261.268	14.1869	246.73	14.1869	276.926	14.1869	263.172	14.1869	274.682	15.06	1495.48
15.18	113.803	14.2089	252.596	14.2089	277.439	14.2089	281.133	14.2089	250.965	14.2089	280.439	15.08	1724.94
15.2	133.851	14.2309	237.758	14.2309	267.584	14.2309	265.121	14.2309	273.242	14.2309	270.316	15.1	1613.39
15.22	160.869	14.2529	250.807	14.2529	268.018	14.2529	254.666	14.2529	254.859	14.2529	265.527	15.12	1402.61
15.24	197.787	14.2749	260.637	14.2749	274.279	14.2749	246.86	14.2749	238.981	14.2749	277.274	15.14	1245.06
15.26	250.234	14.2969	265.779	14.2969	250.274	14.2969	266.801	14.2969	262.602	14.2969	286.336	15.16	1049.83
15.28	329.225	14.3189	264.588	14.3189	261.27	14.3189	276.824	14.3189	273.755	14.3189	277.682	15.18	794.564
15.3	458.119	14.3409	261.072	14.3409	265.979	14.3409	272.969	14.3409	250.897	14.3409	274.031	15.2	565.077
15.32	673.989	14.3629	258.292	14.3629	270.684	14.3629	276.263	14.3629	254.233	14.3629	270.053	15.22	407.117
15.34	1025.42	14.3849	281.063	14.3849	270.582	14.3849	269.937	14.3849	246.459	14.3849	273.291	15.24	307.017
15.36	1536.33	14.4069	277.132	14.4069	279.737	14.4069	274.602	14.4069	287.699	14.4069	272.367	15.26	247.554
15.38	2084.33	14.4289	266.242	14.4289	304.549	14.4289	290.17	14.4289	277.072	14.4289	279.444	15.28	211.952
15.4	2259.81	14.4509	263.826	14.4509	306.521	14.4509	286.825	14.4509	277.61	14.4509	294.305	15.3	186.673
15.42	1871.59	14.4729	267.247	14.4729	291.945	14.4729	284.724	14.4729	287.367	14.4729	287.68	15.32	165.03
15.44	1332.16	14.4949	268.345	14.4949	281.336	14.4949	287.531	14.4949	278.257	14.4949	268.832	15.34	147.961
15.46	929.886	14.5169	244.44	14.5169	278.144	14.5169	261.715	14.5169	287.131	14.5169	255.012	15.36	136.523
15.48	699.205	14.5389	236.013	14.5389	269.511	14.5389	261.322	14.5389	298.511	14.5389	246.453	15.38	130.166
15.5	592.047	14.5609	253.17	14.5609	273.131	14.5609	254.85	14.5609	286.283	14.5609	263.717	15.4	127.494
15.52	527.971	14.5829	259.791	14.5829	275.977	14.5829	261.278	14.5829	279.279	14.5829	279.558	15.42	125.805
15.54	440.186	14.6049	264.91	14.6049	276.754	14.6049	265.201	14.6049	262.588	14.6049	285.407	15.44	122.999
15.56	342.002	14.6269	262.593	14.6269	282.737	14.6269	252.917	14.6269	253.897	14.6269	284.325	15.46	120.53
15.58	264.186	14.6489	253.482	14.6489	253.431	14.6489	260.012	14.6489	270.545	14.6489	284.467	15.48	120.075
15.6	211.204	14.6709	238.201	14.6709	230.343	14.6709	255.286	14.6709	281.486	14.6709	270.343	15.5	121.955
15.62	177.248	14.6929	235.898	14.6929	235.004	14.6929	261.69	14.6929	281	14.6929	270.265	15.52	126.067
15.64	155.982	14.7149	246.772	14.7149	229.99	14.7149	264.84	14.7149	248.131	14.7149	259.912	15.54	132.358
15.66	145.635	14.7369	256.062	14.7369	242.25	14.7369	274.085	14.7369	251.415	14.7369	258.023	15.56	140.967
15.68	138.233	14.7589	250.295	14.7589	254.675	14.7589	265.463	14.7589	246.012	14.7589	284.466	15.58	154.193
15.7	135.332	14.7809	241.424	14.7809	258.787	14.7809	264.12	14.7809	254.24	14.7809	288.789	15.6	169.031
15.72	136.916	14.8029	253.936	14.8029	265.412	14.8029	255.42	14.8029	260.36	14.8029	262.596	15.62	188.594
15.74	144.072	14.8249	272.004	14.8249	259.597	14.8249	255.407	14.8249	274.413	14.8249	255.603	15.64	214.925
15.76	159.153	14.8469	271.874	14.8469	251.099	14.8469	255.199	14.8469	295.676	14.8469	267.351	15.66	251.054
15.78	185.446	14.8689	243.005	14.8689	243.001	14.8689	291.492	14.8689	281.128	14.8689	266.376	15.68	300.883
15.8	224.899	14.8909	249.027	14.8909	255.292	14.8909	313.177	14.8909	288.204	14.8909	273.195	15.7	368.363
15.82	270.752	14.9129	257.753	14.9129	269.196	14.9129	281.125	14.9129	292.155	14.9129	291.989	15.72	455.423
15.84	300.603	14.9349	260.632	14.9349	264.721	14.9349	282.206	14.9349	285.691	14.9349	296.353	15.74	568.401
15.86	293.247	14.9569	264.348	14.9569	263.022	14.9569	267.409	14.9569	298.155	14.9569	297.022	15.76	742.928
15.88	262.961	14.9789	276.668	14.9789	263.314	14.9789	272.472	14.9789	300.882	14.9789	317.217	15.78	1035.46
15.9	239.267	15.0009	284.795	15.0009	283.26	15.0009	266.726	15.0009	299	15.0009	341.37	15.8	1483.96
15.92	231.924	15.0229	273.204	15.0229	272.805	15.0229	289.437	15.0229	301.844	15.0229	309.611	15.82	2032.34
15.94	240.69	15.0449	281.018	15.0449	292.482	15.0449	319.803	15.0449	311.678	15.0449	320.035	15.84	2374.74
15.96	264.527	15.0669	266.142	15.0669	303.736	15.0669	350.536	15.0669	311.323	15.0669	335.884	15.86	2231.32
15.98	305.223	15.0889	263.487	15.0889	308.487	15.0889	333.575	15.0889	310	15.0889	329.027	15.88	1864.38
16	369.586	15.1109	259.679	15.1109	313.04	15.1109	306.758	15.1109	324.442	15.1109	314.599	15.9	1572.05
16.02	473.455	15.1329	251.049	15.1329	299.325	15.1329	301.772	15.1329	325.138	15.1329	305.593	15.92	1415.36
16.04	643.588	15.1549	300.003	15.1549	302.062	15.1549	329.463	15.1549	323.215	15.1549	301.646	15.94	1389.05
16.06	918.251	15.1769	307.624	15.1769	354.208	15.1769	347.36	15.1769	358.863	15.1769	332.878	15.96	1534.49
16.08	1325.63	15.1989	338.37	15.1989	372.665	15.1989	382.37	15.1989	368	15.1989	325.624	15.98	1831.27
16.1	1810.13	15.2209	354.215	15.2209	377.286	15.2209	394.108	15.2209	350.748	15.2209	322.822	16	2112.3
16.12	2133.56	15.2429	350.997	15.2429	371.329	15.2429	364.982	15.2429	344.499	15.2429	312.994	16.02	2139.76
16.14	2160.26	15.2649	348.308	15.2649	345.463	15.2649	324.309	15.2649	326.232	15.2649	322.846	16.04	1826.25
16.16	2033.29	15.2869	318.814	15.2869	328.982	15.2869	288.814	15.2869	325.575	15.2869	314.699	16.06	1409.35
16.18	1855.14	15.3089	329.673	15.3089	306.974	15.3089	320.569	15.3089	326	15.3089	322.578	16.08	1080.14
16.2	1739.11	15.3309	329.351	15.3309	319.011	15.3309	305.691	15.3309	318.936	15.3309	324.883	16.1	874.88
16.22	1620.66	15.3529	333.476	15.3529	294.142	15.3529	292.257	15.3529	321.581	15.3529	295.456	16.12	776.388
16.24	1375.71	15.3749	292.252	15.3749	273.756	15.3749	275.571	15.3749	320.185	15.3749	316.504	16.14	754.573
16.26	1109.94	15.3969	294.439	15.3969	312.474	15.3969	276.76	15.3969	291.484	15.3969	278.526	16.16	784.703
16.28	941.531	15.4189	296.864	15.4189	291.764	15.4189	308.693	15.4189	294.593	15.4189	284.322	16.18	868.264
16.3	897.74	15.4409	290.389	15.4409	290.944	15.4409	285.5	15.4409	281.778	15.4409	313.333	16.2	1041.42
16.32	987.558	15.4629	282.346	15.4629	247.947	15.4629	275.389	15.4629	281	15.4629	313.087	16.22	1358.46
16.34	1239.16	15.4849	297.504	15.4849	291.544	15.4849	288.566	15.4849	263.558	15.4849	281.991	16.24	1914.37
16.36	1698.15	15.5069	277.392	15.5069	287.112	15.5069	307.645	15.5069	273.795	15.5069	308.477	16.26	2813.13
16.38	2376.44	15.5289	296.872	15.5289	300.911	15.5289	299.058	15.5289	305.796	15.5289	296.083	16.28	4057.68
16.4	3080.01	15.5509	232.047	15.5509	272.053	15.5509	284.142	15.5509	294.847	15.5509	315.077	16.3	5201.51
16.42	3406	15.5729	240.473	15.5729	280.691	15.5729	307.745	15.5729	269.255	15.5729	327.964	16.32	5310.09
16.44	3138.13	15.5949	266.64	15.5949	264.701	15.5949	294.091	15.5949	283.274	15.5949	325.451	16.34	4369.02
16.46	2578.55	15.6169	286.743	15.6169	286.316	15.6169	295.802	15.6169	290.973	15.6169	308.727	16.36	3231.57
16.48	2179.16	15.6389	278.908	15.6389	273.974	15.6389	271.423	15.6389	271.524	15.6389	324.449	16.38	2301.94
16.5	2031.34	15.6609	244.549	15.6609	321.7	15.6609	313	15.6609	333.347	15.6609	317.088	16.4	1669.57
16.52	1903.74	15.6829	264.327	15.6829	276.239	15.6829	314.673	15.6829	353.434	15.6829	345.522	16.42	1297.7
16.54	1578.56	15.7049	249.597	15.7049	284.608	15.7049	331.426	15.7049	371.011	15.7049	344.689	16.44	1107.47
16.56	1191.44	15.7269	289.893	15.7269	340.104	15.7269	308.397	15.7269	383.606	15.7269	392.251	16.46	1040.16
16.58	894.941	15.7489	245.65	15.7489	343.214	15.7489	339.137	15.7489	408.913	15.7489	405.796	16.48	1070.68
16.6	708.153	15.7709	252.532	15.7709	358.583	15.7709	413.553	15.7709	433.061	15.7709	432.024	16.5	1204.65
16.62	605.977	15.7929	305.712	15.7929	358.595	15.7929	412.803	15.7929	449.681	15.7929	484.767	16.52	1475.77
16.64	563.564	15.8149	246.664	15.8149	415.926	15.8149	503.938	15.8149	477.198	15.8149	597.313	16.54	1939.44
16.66	567.652	15.8369	298.343	15.8369	413.645	15.8369	481.302	15.8369	545.462	15.8369	616.332	16.56	2643.61
16.68	619.829	15.8589	291.424	15.8589	437.695	15.8589	508.89	15.8589	563.762	15.8589	767.365	16.58	3571.12
16.7	733.544	15.8809	304.089	15.8809	465.332	15.8809	519.659	15.8809	515.695	15.8809	804.097	16.6	4756.61
16.72	931.948	15.9029	326.151	15.9029	471.81	15.9029	557.318	15.9029	579.049	15.9029	809.166	16.62	6061.5
16.74	1241.1	15.9249	317.445	15.9249	483.164	15.9249	584.332	15.9249	523.406	15.9249	859.496	16.64	6652.29
16.76	1639.22	15.9469	338.047	15.9469	498.463	15.9469	528.33	15.9469	476.1	15.9469	848.094	16.66	6012.04
16.78	2036.35	15.9689	340.69	15.9689	457.62	15.9689	454.169	15.9689	426.789	15.9689	802.62	16.68	4630.38
16.8	2469.19	15.9909	382.259	15.9909	467.128	15.9909	445.524	15.9909	436.714	15.9909	700.604	16.7	3214.13
16.82	2995.16	16.0129	380.456	16.0129	419.808	16.0129	440.687	16.0129	413.872	16.0129	605.846	16.72	2168.84
16.84	3235.94	16.0349	366.382	16.0349	431.579	16.0349	399.658	16.0349	389.579	16.0349	512.645	16.74	1504
16.86	2796.6	16.0569	378.946	16.0569	420.289	16.0569	402.846	16.0569	381.175	16.0569	492.537	16.76	1102.98
16.88	2075.45	16.0789	408.522	16.0789	424.31	16.0789	400.602	16.0789	400.133	16.0789	490.619	16.78	860.652
16.9	1506.28	16.1009	422.555	16.1009	444.84	16.1009	402.313	16.1009	436.335	16.1009	499.423	16.8	709.465
16.92	1174.04	16.1229	439.41	16.1229	469.42	16.1229	421.877	16.1229	486.014	16.1229	495.09	16.82	612.527
16.94	1026.04	16.1449	480.543	16.1449	473.146	16.1449	472.484	16.1449	539.298	16.1449	507.556	16.84	551.461
16.96	967.28	16.1669	472.151	16.1669	495.7	16.1669	487.649	16.1669	552.203	16.1669	508.503	16.86	517.385
16.98	902.681	16.1889	499.334	16.1889	484.318	16.1889	490.668	16.1889	555.563	16.1889	537.377	16.88	508.175
17	833.216	16.2109	508.755	16.2109	482.979	16.2109	518.501	16.2109	511.366	16.2109	542.239	16.9	529.114
17.02	822.995	16.2329	495.744	16.2329	535.798	16.2329	516.387	16.2329	550.215	16.2329	601.627	16.92	594.828
17.04	919.804	16.2549	488.601	16.2549	565.597	16.2549	540.154	16.2549	577.02	16.2549	680.372	16.94	732.512
17.06	1169.87	16.2769	478.947	16.2769	565.531	16.2769	597.221	16.2769	581.752	16.2769	722.987	16.96	980.394
17.08	1624.68	16.2989	465.152	16.2989	564.543	16.2989	620.1	16.2989	599.405	16.2989	773.766	16.98	1368.79
17.1	2288.14	16.3209	466.18	16.3209	591.113	16.3209	638.526	16.3209	625.12	16.3209	771.038	17	1839.17
17.12	2925.25	16.3429	478.864	16.3429	663.596	16.3429	676.206	16.3429	673.413	16.3429	730.552	17.02	2090.2
17.14	2965.64	16.3649	522.326	16.3649	706.326	16.3649	685.056	16.3649	633.989	16.3649	724.472	17.04	1838.28
17.16	2345.64	16.3869	572.716	16.3869	688.852	16.3869	670.568	16.3869	573.609	16.3869	676.852	17.06	1352.5
17.18	1631.81	16.4089	575.383	16.4089	681.515	16.4089	624.472	16.4089	496.196	16.4089	606.252	17.08	939.53
17.2	1106.65	16.4309	569.961	16.4309	633.733	16.4309	601.034	16.4309	451.429	16.4309	527.758	17.1	665.741
17.22	775.938	16.4529	596.354	16.4529	553.371	16.4529	544.036	16.4529	452.744	16.4529	475.51	17.12	501.856
17.24	580.523	16.4749	631.23	16.4749	504.77	16.4749	524.195	16.4749	434.779	16.4749	453.026	17.14	408.555
17.26	465.914	16.4969	658.757	16.4969	498.619	16.4969	512.056	16.4969	413.433	16.4969	449.636	17.16	357.542
17.28	396.915	16.5189	637.838	16.5189	499.346	16.5189	512.896	16.5189	419.228	16.5189	486.322	17.18	332.82
17.3	354.91	16.5409	618.149	16.5409	494.677	16.5409	534.292	16.5409	453.888	16.5409	478.286	17.2	324.313
17.32	331.35	16.5629	662.419	16.5629	513.139	16.5629	527.286	16.5629	456.574	16.5629	487.707	17.22	321.245
17.34	323.488	16.5849	655.818	16.5849	533.587	16.5849	545.258	16.5849	452.669	16.5849	542.681	17.24	319.06
17.36	331.836	16.6069	634.171	16.6069	576.54	16.6069	541.72	16.6069	495.328	16.6069	523.693	17.26	326.43
17.38	360.833	16.6289	654.637	16.6289	593.486	16.6289	552.502	16.6289	552.408	16.6289	575.886	17.28	347.708
17.4	416.667	16.6509	685.855	16.6509	620.884	16.6509	621.6	16.6509	601.161	16.6509	618.693	17.3	371.877
17.42	504.618	16.6729	711.288	16.6729	672.004	16.6729	610.708	16.6729	604.447	16.6729	625.655	17.32	395.26
17.44	617.87	16.6949	722.225	16.6949	742.893	16.6949	650.149	16.6949	617.931	16.6949	653.641	17.34	432.964
17.46	742.671	16.7169	644.463	16.7169	770.028	16.7169	722.153	16.7169	615.539	16.7169	653.168	17.36	512.089
17.48	849.062	16.7389	654.561	16.7389	785.071	16.7389	744.348	16.7389	613.357	16.7389	603.475	17.38	657.461
17.5	893.067	16.7609	640.449	16.7609	778.68	16.7609	751.455	16.7609	616.682	16.7609	576.545	17.4	878.192
17.52	884.054	16.7829	585.902	16.7829	785.19	16.7829	822.726	16.7829	573.96	16.7829	568.446	17.42	1114.2
17.54	912.991	16.8049	577.065	16.8049	743.665	16.8049	788.709	16.8049	540.87	16.8049	524.317	17.44	1186.99
17.56	1065.36	16.8269	567.062	16.8269	707.468	16.8269	725.342	16.8269	461.684	16.8269	501.969	17.46	1038.58
17.58	1359.42	16.8489	606.595	16.8489	652.749	16.8489	678.833	16.8489	418.379	16.8489	411.54	17.48	847.45
17.6	1683.65	16.8709	602.186	16.8709	573.301	16.8709	626.115	16.8709	384.752	16.8709	384.204	17.5	733.069
17.62	1744.43	16.8929	601.045	16.8929	549.733	16.8929	586.308	16.8929	332.683	16.8929	347.462	17.52	714.308
17.64	1466.85	16.9149	632.182	16.9149	545.928	16.9149	480.471	16.9149	313.624	16.9149	351.895	17.54	797.552
17.66	1132.83	16.9369	675.33	16.9369	513.791	16.9369	472.847	16.9369	327.605	16.9369	334.373	17.56	1008.34
17.68	905.645	16.9589	664.394	16.9589	488.357	16.9589	443.336	16.9589	333.585	16.9589	332.755	17.58	1398.87
17.7	803.12	16.9809	653.366	16.9809	443.759	16.9809	408.246	16.9809	309.855	16.9809	358.145	17.6	2023.79
17.72	809.194	17.0029	591.534	17.0029	416.841	17.0029	371.767	17.0029	312.988	17.0029	347.658	17.62	2839.88
17.74	922.931	17.0249	588.782	17.0249	379.824	17.0249	355.877	17.0249	315.829	17.0249	353.953	17.64	3451.32
17.76	1178.77	17.0469	537.973	17.0469	414.243	17.0469	327.066	17.0469	330.309	17.0469	360.208	17.66	3302.09
17.78	1649.08	17.0689	484.447	17.0689	382.717	17.0689	350.181	17.0689	316.774	17.0689	355.022	17.68	2665.82
17.8	2420.74	17.0909	427.622	17.0909	381.198	17.0909	356.733	17.0909	320.93	17.0909	386.052	17.7	2132.34
17.82	3493.09	17.1129	391.007	17.1129	378.486	17.1129	378.086	17.1129	366.807	17.1129	375.186	17.72	1898.71
17.84	4461.49	17.1349	369.183	17.1349	353.056	17.1349	376.546	17.1349	371.218	17.1349	411.307	17.74	1889.2
17.86	4449.37	17.1569	374.225	17.1569	398.77	17.1569	403.998	17.1569	393.579	17.1569	400.646	17.76	1921.43
17.88	3484.78	17.1789	309.088	17.1789	409.493	17.1789	418.901	17.1789	429.871	17.1789	402.662	17.78	1971.95
17.9	2450.83	17.2009	330.832	17.2009	371.035	17.2009	424.639	17.2009	423.723	17.2009	428.049	17.8	2073.94
17.92	1735.46	17.2229	324.54	17.2229	332.279	17.2229	421.24	17.2229	384.459	17.2229	419.66	17.82	1990.87
17.94	1342.14	17.2449	361.14	17.2449	388.091	17.2449	375.289	17.2449	418.188	17.2449	410.429	17.84	1619.37
17.96	1174.52	17.2669	338.885	17.2669	388.106	17.2669	370.106	17.2669	384.31	17.2669	403.248	17.86	1204.17
17.98	1127.64	17.2889	341.908	17.2889	340.132	17.2889	356.323	17.2889	346.855	17.2889	317.033	17.88	901.701
18	1106.3	17.3109	311.335	17.3109	317.238	17.3109	348.087	17.3109	303.465	17.3109	333.795	17.9	729.183
18.02	1058.03	17.3329	322.056	17.3329	324.027	17.3329	298.018	17.3329	311.985	17.3329	312.01	17.92	667.186
18.04	1055.64	17.3549	360.014	17.3549	341.642	17.3549	310.317	17.3549	301.821	17.3549	319.165	17.94	703.909
18.06	1192.3	17.3769	360.948	17.3769	315.765	17.3769	332.87	17.3769	290.329	17.3769	330.401	17.96	842.108
18.08	1516.59	17.3989	357.811	17.3989	306.156	17.3989	328.23	17.3989	340.038	17.3989	310.761	17.98	1077.32
18.1	2002.71	17.4209	327.443	17.4209	288.697	17.4209	333.443	17.4209	339.228	17.4209	377.316	18	1335.59
18.12	2447.03	17.4429	317.126	17.4429	353.721	17.4429	324.007	17.4429	307.825	17.4429	325.993	18.02	1467.86
18.14	2539.53	17.4649	320.58	17.4649	290.827	17.4649	338.699	17.4649	335.226	17.4649	312.128	18.04	1394.58
18.16	2164.74	17.4869	338.075	17.4869	303.625	17.4869	333.075	17.4869	339.313	17.4869	326.613	18.06	1136.94
18.18	1573.53	17.5089	318.599	17.5089	332.497	17.5089	312.9	17.5089	354.397	17.5089	334.896	18.08	830.223
18.2	1072.67	17.5309	328.26	17.5309	347.345	17.5309	314.914	17.5309	367	17.5309	356.035	18.1	587.952
18.22	735.806	17.5529	357.149	17.5529	359.368	17.5529	338.498	17.5529	368.244	17.5529	386.259	18.12	434.815
18.24	527.868	17.5749	323.41	17.5749	370.913	17.5749	339.813	17.5749	386.841	17.5749	374.273	18.14	342.852
18.26	400.202	17.5969	327.043	17.5969	381.957	17.5969	332.853	17.5969	447.659	17.5969	375.553	18.16	293.885
18.28	320.972	17.6189	336.386	17.6189	381.16	17.6189	376.193	17.6189	442.258	17.6189	379.612	18.18	271.017
18.3	263.916	17.6409	350.529	17.6409	410.777	17.6409	402.339	17.6409	460.595	17.6409	425.975	18.2	264.023
18.32	224.925	17.6629	343.664	17.6629	416.566	17.6629	432.478	17.6629	498.504	17.6629	480.398	18.22	262.395
18.34	195.772	17.6849	391.944	17.6849	396.681	17.6849	479.151	17.6849	533.538	17.6849	484.058	18.24	261.753
18.36	173.44	17.7069	424.838	17.7069	469.253	17.7069	510.311	17.7069	576.624	17.7069	564.99	18.26	260.181
18.38	156.003	17.7289	471.808	17.7289	560.136	17.7289	561.472	17.7289	635.214	17.7289	640.668	18.28	260.038
18.4	142.359	17.7509	526.815	17.7509	615.45	17.7509	603.12	17.7509	626.7	17.7509	660.39	18.3	271.279
18.42	131.485	17.7729	555.43	17.7729	706.095	17.7729	597.495	17.7729	640.516	17.7729	702.409	18.32	297.026
18.44	122.464	17.7949	582.268	17.7949	820.298	17.7949	590.434	17.7949	610.82	17.7949	653.847	18.34	333.466
18.46	115.912	17.8169	607.622	17.8169	795.725	17.8169	574.972	17.8169	542.806	17.8169	634.931	18.36	384.015
18.48	110.517	17.8389	621.137	17.8389	695.561	17.8389	589.622	17.8389	537.655	17.8389	604.917	18.38	462.242
18.5	106.437	17.8609	627.854	17.8609	617.991	17.8609	558.885	17.8609	486.845	17.8609	548.54	18.4	576.325
18.52	103.541	17.8829	650.585	17.8829	559.622	17.8829	519.77	17.8829	452.751	17.8829	475.751	18.42	723.47
18.54	101.755	17.9049	640.549	17.9049	510.147	17.9049	473.21	17.9049	431.69	17.9049	464.321	18.44	874.595
18.56	101.19	17.9269	568	17.9269	509	17.9269	462.333	17.9269	409.667	17.9269	451.333	18.46	1054.78
18.58	101.624	17.9489	574.645	17.9489	503.991	17.9489	416.286	17.9489	410.184	17.9489	410.866	18.48	1368.21
18.6	103.509	17.9709	548.022	17.9709	445.451	17.9709	401.011	17.9709	420	17.9709	394.59	18.5	1857.02
18.62	103.924	17.9929	557.855	17.9929	399.077	17.9929	404.817	17.9929	407.043	17.9929	400.375	18.52	2324.09
18.64	108.829	18.0149	534.438	18.0149	398.18	18.0149	378.405	18.0149	400.3	18.0149	400.065	18.54	2307.14
18.66	116.022	18.0369	521.764	18.0369	407.078	18.0369	359.87	18.0369	400.523	18.0369	396.391	18.56	1793.85
18.68	126.492	18.0589	514.195	18.0589	378.46	18.0589	370.929	18.0589	364.628	18.0589	351.407	18.58	1229.76
18.7	142.123	18.0809	472.257	18.0809	346.226	18.0809	356.193	18.0809	365.323	18.0809	359.129	18.6	819.566
18.72	166.455	18.1029	441.453	18.1029	342.295	18.1029	352.633	18.1029	368.612	18.1029	363.388	18.62	561.762
18.74	205.396	18.1249	415.367	18.1249	349.327	18.1249	349.793	18.1249	368.897	18.1249	347.565	18.64	408.321
18.76	266.746	18.1469	382.019	18.1469	342.769	18.1469	331.544	18.1469	343.119	18.1469	354.794	18.66	318.181
18.78	355.587	18.1689	364.105	18.1689	330.28	18.1689	327.72	18.1689	326.748	18.1689	346.951	18.68	260.939
18.8	459.994	18.1909	314.401	18.1909	323.422	18.1909	321.596	18.1909	328.596	18.1909	310.153	18.7	223.627
18.82	532.159	18.2129	293.452	18.2129	313.972	18.2129	302.727	18.2129	304.303	18.2129	313.397	18.72	198.801
18.84	527.461	18.2349	298.011	18.2349	305.892	18.2349	286	18.2349	273.913	18.2349	296.74	18.74	181.64
18.86	485.682	18.2569	278.81	18.2569	282.54	18.2569	283.929	18.2569	284.637	18.2569	286.46	18.76	167.912
18.88	447.575	18.2789	276.43	18.2789	291.2	18.2789	282.53	18.2789	298.29	18.2789	294.23	18.78	156.765
18.9	420.891	18.3009	292.627	18.3009	289.393	18.3009	292.219	18.3009	281.985	18.3009	314.945	18.8	149.95
18.92	425.506	18.3229	286.791	18.3229	270.891	18.3229	294.454	18.3229	268.782	18.3229	302.726	18.82	147.464
18.94	481.042	18.3449	260.593	18.3449	278.503	18.3449	307.006	18.3449	277.77	18.3449	272.599	18.84	150.556
18.96	610.75	18.3669	238.629	18.3669	282.683	18.3669	294.517	18.3669	309.166	18.3669	292.587	18.86	160.873
18.98	852.887	18.3889	267.712	18.3889	280.409	18.3889	287.829	18.3889	308.257	18.3889	298.945	18.88	181.091
19	1241.68	18.4109	278.322	18.4109	272.755	18.4109	280.303	18.4109	296.604	18.4109	310.716	18.9	212.934
19.02	1773.36	18.4329	284.785	18.4329	295.105	18.4329	309.426	18.4329	303.776	18.4329	313.76	18.92	256.267
19.04	2237.92	18.4549	292.115	18.4549	313.885	18.4549	323.319	18.4549	295.434	18.4549	306.743	18.94	294.518
19.06	2237.24	18.4769	280.11	18.4769	327.812	18.4769	315.078	18.4769	297.609	18.4769	303.438	18.96	311.059
19.08	1843.7	18.4989	277.265	18.4989	306.925	18.4989	313.347	18.4989	315.405	18.4989	288.289	18.98	326.43
19.1	1440.01	18.5209	282.991	18.5209	313.286	18.5209	303.022	18.5209	312.022	18.5209	283.661	19	368.157
19.12	1164.25	18.5429	276.193	18.5429	319.935	18.5429	310.195	18.5429	338.842	18.5429	299.227	19.02	430.551
19.14	1025.84	18.5649	290.624	18.5649	317.31	18.5649	318.759	18.5649	345.723	18.5649	305.31	19.04	465.35
19.16	998.094	18.5869	300.404	18.5869	324.723	18.5869	330.531	18.5869	358.85	18.5869	311.319	19.06	440.779
19.18	997.283	18.6089	306.715	18.6089	310.855	18.6089	330	18.6089	330.282	18.6089	308.285	19.08	401.118
19.2	994.564	18.6309	279.207	18.6309	310.54	18.6309	332.36	18.6309	353.059	18.6309	319.08	19.1	376.616
19.22	1075.57	18.6529	286.473	18.6529	353.642	18.6529	328.088	18.6529	362.566	18.6529	363.903	19.12	367.335
19.24	1291.74	18.6749	305.771	18.6749	331.941	18.6749	330.507	18.6749	370.766	18.6749	373.493	19.14	387.263
19.26	1584.5	18.6969	324.507	18.6969	359.703	18.6969	360.25	18.6969	366.365	18.6969	366.655	19.16	442.066
19.28	1813.6	18.7189	334.431	18.7189	363.466	18.7189	371.327	18.7189	339.174	18.7189	374.31	19.18	553.486
19.3	1803.57	18.7409	343.093	18.7409	347.602	18.7409	359.39	18.7409	346.974	18.7409	336.019	19.2	755.506
19.32	1468.5	18.7629	343.399	18.7629	374.415	18.7629	362.403	18.7629	361.405	18.7629	369.022	19.22	1095.57
19.34	1042.58	18.7849	342.187	18.7849	383.625	18.7849	362.375	18.7849	339.619	18.7849	357.245	19.24	1606.11
19.36	717.794	18.8069	370.874	18.8069	352.651	18.8069	315.801	18.8069	288.626	18.8069	347.875	19.26	2207.93
19.38	507.927	18.8289	366.116	18.8289	350.186	18.8289	300.139	18.8289	313.328	18.8289	315.184	19.28	2570.78
19.4	381.232	18.8509	384.389	18.8509	334.009	18.8509	295.602	18.8509	317.451	18.8509	326.841	19.3	2453.91
19.42	305.421	18.8729	391.447	18.8729	331.862	18.8729	282.072	18.8729	293.73	18.8729	298.112	19.32	2012.36
19.44	258.702	18.8949	399.867	18.8949	367.84	18.8949	317.588	18.8949	282.133	18.8949	318.35	19.34	1495.25
19.46	228.745	18.9169	405.432	18.9169	355.271	18.9169	323	18.9169	322.662	18.9169	309.59	19.36	1095.92
19.48	212.234	18.9389	408.696	18.9389	297.279	18.9389	312.215	18.9389	320.81	18.9389	296.317	19.38	853.196
19.5	201.761	18.9609	403.534	18.9609	294.644	18.9609	313.733	18.9609	313.623	18.9609	309.576	19.4	726.101
19.52	198.006	18.9829	438.086	18.9829	318.083	18.9829	324.156	18.9829	306.537	18.9829	328.543	19.42	678.376
19.54	200.618	19.0049	382.993	19.0049	304.095	19.0049	298.803	19.0049	316.292	19.0049	309.417	19.44	705.053
19.56	210.105	19.0269	352.459	19.0269	344.707	19.0269	323.541	19.0269	317	19.0269	290.938	19.46	817.862
19.58	227.226	19.0489	368.283	19.0489	318.195	19.0489	313.478	19.0489	313.159	19.0489	313.044	19.48	992.479
19.6	257.692	19.0709	311.624	19.0709	323.807	19.0709	307.165	19.0709	285.771	19.0709	327.615	19.5	1097.93
19.62	306.432	19.0929	312.954	19.0929	299.381	19.0929	316.848	19.0929	323.406	19.0929	337.848	19.52	996.511
19.64	389.806	19.1149	339.92	19.1149	288.032	19.1149	293.071	19.1149	315.027	19.1149	318.059	19.54	786.713
19.66	528.571	19.1369	298.14	19.1369	291.374	19.1369	323.598	19.1369	298	19.1369	332.075	19.56	617.625
19.68	746.526	19.1589	312.957	19.1589	330.308	19.1589	282.125	19.1589	299.017	19.1589	339.07	19.58	527.817
19.7	1048.29	19.1809	312.289	19.1809	300.221	19.1809	332.186	19.1809	343.88	19.1809	297.136	19.6	512.355
19.72	1390.53	19.2029	347.752	19.2029	334.861	19.2029	308.538	19.2029	312.462	19.2029	300.861	19.62	557.922
19.74	1664.65	19.2249	325.627	19.2249	329.777	19.2249	299.761	19.2249	322.351	19.2249	296.771	19.64	637.474
19.76	1649.97	19.2469	380.319	19.2469	298.885	19.2469	313.912	19.2469	326.513	19.2469	283.513	19.66	700.982
19.78	1335	19.2689	333.994	19.2689	362.335	19.2689	338.668	19.2689	309.41	19.2689	366.009	19.68	744.338
19.8	1003.01	19.2909	355.905	19.2909	352.806	19.2909	333.188	19.2909	335.237	19.2909	334.812	19.7	824.422
19.82	800.829	19.3129	355.646	19.3129	335.768	19.3129	315.569	19.3129	326.17	19.3129	348.985	19.72	938.995
19.84	736.982	19.3349	364.359	19.3349	368.08	19.3349	314.639	19.3349	309.68	19.3349	325.32	19.74	1002.4
19.86	770.83	19.3569	391.248	19.3569	380.232	19.3569	336.513	19.3569	306.48	19.3569	332.09	19.76	967.273
19.88	830.168	19.3789	400.074	19.3789	405.398	19.3789	351.265	19.3789	349.867	19.3789	321.528	19.78	909.565
19.9	833.537	19.4009	362.177	19.4009	394.235	19.4009	346.489	19.4009	355.471	19.4009	373.098	19.8	893.844
19.92	731.583	19.4229	347	19.4229	415.309	19.4229	377.86	19.4229	362.736	19.4229	381.875	19.82	951.343
19.94	586.182	19.4449	345.911	19.4449	401.739	19.4449	387.907	19.4449	386.181	19.4449	395.637	19.84	1086.6
19.96	479.885	19.4669	333.058	19.4669	383.424	19.4669	396.455	19.4669	389.518	19.4669	392.838	19.86	1213.57
19.98	436.158	19.4889	302.06	19.4889	394.052	19.4889	411.292	19.4889	398.764	19.4889	389.854	19.88	1242.77
20	449.814	19.5109	325.28	19.5109	361.097	19.5109	403.549	19.5109	401.204	19.5109	395.254	19.9	1269.05
20.02	498.149	19.5329	363.629	19.5329	401.313	19.5329	421.466	19.5329	420.083	19.5329	398.684	19.92	1439.2
20.04	534.405	19.5549	312.4	19.5549	381.672	19.5549	398.871	19.5549	392.628	19.5549	428.328	19.94	1844.62
20.06	515.098	19.5769	315.09	19.5769	382.09	19.5769	387.531	19.5769	389.462	19.5769	427.4	19.96	2481.21
20.08	440.742	19.5989	293.07	19.5989	356.593	19.5989	394.14	19.5989	428.559	19.5989	451.942	19.98	3080.95
20.1	360.404	19.6209	295.72	19.6209	339.649	19.6209	397.762	19.6209	446.125	19.6209	452.447	20	3118.15
20.12	304.485	19.6429	294.708	19.6429	310.664	19.6429	384.407	19.6429	418.734	19.6429	430.664	20.02	2640.47
20.14	274.331	19.6649	296.739	19.6649	316.26	19.6649	366.913	19.6649	389.913	19.6649	424.087	20.04	2187.35
20.16	263.566	19.6869	299.834	19.6869	340.417	19.6869	361.718	19.6869	388.834	19.6869	428.966	20.06	2024.72
20.18	266.583	19.7089	293.658	19.7089	339.96	19.7089	353.236	19.7089	386.934	19.7089	433.804	20.08	2133.34
20.2	280.783	19.7309	296.706	19.7309	355.895	19.7309	364.247	19.7309	393.929	19.7309	414.365	20.1	2243.73
20.22	304.551	19.7529	308.13	19.7529	378.535	19.7529	364.777	19.7529	391.888	19.7529	413.819	20.12	2010.62
20.24	340.428	19.7749	312.758	19.7749	375.855	19.7749	385.95	19.7749	404.121	19.7749	407.634	20.14	1541.02
20.26	390.128	19.7969	306.72	19.7969	361.134	19.7969	398	19.7969	426.233	19.7969	410.025	20.16	1129.15
20.28	460.598	19.8189	312.337	19.8189	371.978	19.8189	401.513	19.8189	451.513	19.8189	410.316	20.18	866.453
20.3	565.861	19.8409	311.133	19.8409	387.611	19.8409	410.624	19.8409	445.726	19.8409	416.288	20.2	739.71
20.32	725.77	19.8629	358.013	19.8629	402.863	19.8629	393.593	19.8629	427.34	19.8629	427.701	20.22	718.169
20.34	980.892	19.8849	379.437	19.8849	409.037	19.8849	368.409	19.8849	421.582	19.8849	412.155	20.24	766.163
20.36	1390.27	19.9069	353.584	19.9069	409.702	19.9069	384.032	19.9069	422.274	19.9069	395.572	20.26	823.907
20.38	2011	19.9289	325	19.9289	416.09	19.9289	393	19.9289	429	19.9289	386.874	20.28	795.585
20.4	2822.7	19.9509	356.095	19.9509	414.244	19.9509	388.359	19.9509	414.613	19.9509	393.072	20.3	678.239
20.42	3695.87	19.9729	379.614	19.9729	406.798	19.9729	364.897	19.9729	391.33	19.9729	377.232	20.32	562.989
20.44	4347.45	19.9949	387.014	19.9949	381.421	19.9949	349.887	19.9949	370.317	19.9949	355.136	20.34	492.611
20.46	4271.15	20.0169	413.509	20.0169	399.529	20.0169	371.532	20.0169	359.006	20.0169	360.523	20.36	470.477
20.48	3693.57	20.0389	408.248	20.0389	393.982	20.0389	395.186	20.0389	365.593	20.0389	383.292	20.38	490.502
20.5	3237.92	20.0609	405.307	20.0609	414.943	20.0609	399.372	20.0609	377.935	20.0609	367.196	20.4	542.7
20.52	2919.35	20.0829	401.856	20.0829	441.319	20.0829	373.334	20.0829	397.833	20.0829	354.833	20.42	621.693
20.54	2500.39	20.1049	396.201	20.1049	427.499	20.1049	393.711	20.1049	387.094	20.1049	371.052	20.44	729.726
20.56	2036.52	20.1269	391.813	20.1269	408.377	20.1269	434.312	20.1269	373.375	20.1269	358.564	20.46	851.235
20.58	1603.82	20.1489	389.299	20.1489	379.183	20.1489	420.459	20.1489	394.391	20.1489	365.69	20.48	987.934
20.6	1264.15	20.1709	396.87	20.1709	412.962	20.1709	389.563	20.1709	382.758	20.1709	387.457	20.5	1186.5
20.62	1065.68	20.1929	386.616	20.1929	416.634	20.1929	398.377	20.1929	369.795	20.1929	408.781	20.52	1430.85
20.64	1010	20.2149	375.165	20.2149	401.893	20.2149	412.612	20.2149	370.554	20.2149	382.081	20.54	1664.34
20.66	1101.44	20.2369	377.119	20.2369	383.788	20.2369	384.301	20.2369	371.496	20.2369	385.451	20.56	1957.62
20.68	1364.86	20.2589	360.551	20.2589	372.909	20.2589	380.36	20.2589	381.27	20.2589	393.093	20.58	2324.79
20.7	1824.85	20.2809	364.267	20.2809	376.594	20.2809	410.048	20.2809	341.255	20.2809	369.194	20.6	2505.48
20.72	2408.02	20.3029	358.785	20.3029	368.088	20.3029	390.283	20.3029	315.678	20.3029	364.947	20.62	2407.55
20.74	2756.59	20.3249	356.038	20.3249	362.327	20.3249	382.75	20.3249	350.672	20.3249	366.654	20.64	2351.15
20.76	2513.48	20.3469	375.819	20.3469	372.966	20.3469	359.586	20.3469	363.203	20.3469	337.901	20.66	2442.89
20.78	1956.3	20.3689	359.583	20.3689	366.838	20.3689	355.372	20.3689	357.512	20.3689	326.395	20.68	2448.17
20.8	1476.76	20.3909	339.771	20.3909	369.809	20.3909	339.122	20.3909	365.229	20.3909	337.649	20.7	2236.09
20.82	1197.22	20.4129	361.278	20.4129	350.611	20.4129	344	20.4129	344.444	20.4129	367.278	20.72	1899.12
20.84	1101.62	20.4349	347.496	20.4349	364.77	20.4349	334.31	20.4349	354.097	20.4349	364.513	20.74	1565.28
20.86	1163.61	20.4569	332.279	20.4569	342.381	20.4569	349.164	20.4569	332.621	20.4569	348.798	20.76	1319.74
20.88	1397.17	20.4789	350.496	20.4789	351.737	20.4789	340.818	20.4789	343.496	20.4789	329.059	20.78	1178.5
20.9	1817.42	20.5009	316.888	20.5009	379.599	20.5009	333.686	20.5009	370.056	20.5009	349.456	20.8	1151.81
20.92	2308.19	20.5229	309.702	20.5229	388.351	20.5229	337.702	20.5229	340.734	20.5229	342.11	20.82	1189.71
20.94	2474.4	20.5449	311.796	20.5449	392.98	20.5449	337.408	20.5449	346.919	20.5449	314.121	20.84	1229.77
20.96	2106.87	20.5669	307.959	20.5669	377.027	20.5669	355.59	20.5669	358.274	20.5669	383.168	20.86	1332.77
20.98	1586.77	20.5889	346.387	20.5889	367.256	20.5889	364.103	20.5889	374.77	20.5889	393.615	20.88	1614.93
21	1207.1	20.6109	311.692	20.6109	395.15	20.6109	362.501	20.6109	412.147	20.6109	391.167	20.9	2157.72
21.02	1014.07	20.6329	313.142	20.6329	408.606	20.6329	350.168	20.6329	401.252	20.6329	358.04	20.92	2965.16
21.04	987.977	20.6549	374.162	20.6549	380.848	20.6549	366.006	20.6549	436.584	20.6549	414.592	20.94	3819.37
21.06	1104.29	20.6769	348.342	20.6769	390.785	20.6769	377.697	20.6769	388.208	20.6769	380.644	20.96	4215.21
21.08	1318.87	20.6989	399.448	20.6989	422.988	20.6989	396.64	20.6989	418.808	20.6989	384.584	20.98	3718.25
21.1	1531.36	20.7209	409.683	20.7209	427.894	20.7209	399.894	20.7209	415.057	20.7209	377.951	21	2743.02
21.12	1689.11	20.7429	467.115	20.7429	460.637	20.7429	456.209	20.7429	420.346	20.7429	398.758	21.02	1907.64
21.14	1947.68	20.7649	462.892	20.7649	463.081	20.7649	437.19	20.7649	397.109	20.7649	345.867	21.04	1372.5
21.16	2406.39	20.7869	480.623	20.7869	450.895	20.7869	415.445	20.7869	463.907	20.7869	359.623	21.06	1082.6
21.18	2836.31	20.8089	498.039	20.8089	436.792	20.8089	402.678	20.8089	447.3	20.8089	391.191	21.08	956.027
21.2	2740.47	20.8309	469.372	20.8309	453.204	20.8309	399.133	20.8309	420.195	20.8309	404.469	21.1	924.663
21.22	2137.92	20.8529	434.118	20.8529	400.758	20.8529	389.32	20.8529	457.722	20.8529	416.617	21.12	951.474
21.24	1502.39	20.8749	414.374	20.8749	478.407	20.8749	408.607	20.8749	469.784	20.8749	466.017	21.14	983.988
21.26	1051.67	20.8969	436.83	20.8969	468.088	20.8969	392.125	20.8969	476.948	20.8969	440.199	21.16	955.947
21.28	779.88	20.9189	441.128	20.9189	428.113	20.9189	430.103	20.9189	454.867	20.9189	465.334	21.18	905.101
21.3	625.826	20.9409	466.845	20.9409	451.688	20.9409	450.759	20.9409	428.138	20.9409	532.363	21.2	861.04
21.32	522.609	20.9629	457.292	20.9629	490.056	20.9629	436.646	20.9629	436.265	20.9629	494.967	21.22	763.133
21.34	434.581	20.9849	435.254	20.9849	459.293	20.9849	425.543	20.9849	446.045	20.9849	461.71	21.24	621.751
21.36	364.547	21.0069	464.27	21.0069	466.757	21.0069	439.406	21.0069	469.513	21.0069	476.215	21.26	506.945
21.38	314.533	21.0289	470.991	21.0289	481.062	21.0289	466.987	21.0289	463.124	21.0289	448.12	21.28	435.632
21.4	281.93	21.0509	493.808	21.0509	494.112	21.0509	510.337	21.0509	500.473	21.0509	490.505	21.3	398.89
21.42	262.033	21.0729	431.909	21.0729	476.093	21.0729	525.454	21.0729	586.636	21.0729	475.729	21.32	386.69
21.44	251.782	21.0949	418.419	21.0949	514.625	21.0949	520.516	21.0949	576.097	21.0949	507.13	21.34	404.755
21.46	249.481	21.1169	395.422	21.1169	491.227	21.1169	523.845	21.1169	599.072	21.1169	541.729	21.36	464.991
21.48	254.503	21.1389	388.188	21.1389	472.429	21.1389	511.165	21.1389	560.052	21.1389	535.579	21.38	568.781
21.5	267.372	21.1609	365.777	21.1609	486.898	21.1609	484.299	21.1609	505.445	21.1609	557.618	21.4	722.918
21.52	290.629	21.1829	350.877	21.1829	461.96	21.1829	474.513	21.1829	527.473	21.1829	534.77	21.42	919.503
21.54	331.86	21.2049	375.694	21.2049	394.341	21.2049	435.6	21.2049	433.788	21.2049	488.176	21.44	1121.42
21.56	400.628	21.2269	361.345	21.2269	392.239	21.2269	392.823	21.2269	438.31	21.2269	482.938	21.46	1235.58
21.58	515.446	21.2489	351.461	21.2489	394.782	21.2489	387.836	21.2489	378.518	21.2489	465.697	21.48	1174.74
21.6	698.743	21.2709	365.83	21.2709	377.976	21.2709	378.869	21.2709	409.557	21.2709	423.079	21.5	1044.17
21.62	959.553	21.2929	364.318	21.2929	372.844	21.2929	410.792	21.2929	393.561	21.2929	459.792	21.52	991.304
21.64	1245.53	21.3149	319.962	21.3149	388.275	21.3149	393.12	21.3149	405.858	21.3149	445.286	21.54	1029.61
21.66	1453.24	21.3369	366.555	21.3369	359.054	21.3369	365.847	21.3369	374.185	21.3369	435.762	21.56	1037.32
21.68	1517.39	21.3589	329.248	21.3589	376.012	21.3589	351.525	21.3589	365.51	21.3589	446.033	21.58	925.569
21.7	1448.59	21.3809	333.839	21.3809	379.32	21.3809	377.789	21.3809	376.263	21.3809	464.796	21.6	784.944
21.72	1423.88	21.4029	351.073	21.4029	366.563	21.4029	370.639	21.4029	387.738	21.4029	421.421	21.62	673.784
21.74	1551.13	21.4249	355.491	21.4249	405.916	21.4249	351.177	21.4249	431.819	21.4249	418.04	21.64	594.655
21.76	1704.08	21.4469	372.402	21.4469	436.997	21.4469	370.898	21.4469	486.295	21.4469	453.693	21.66	561.447
21.78	1605.35	21.4689	348.883	21.4689	448.634	21.4689	384.502	21.4689	517.317	21.4689	509.18	21.68	560.356
21.8	1278.57	21.4909	327.755	21.4909	418.914	21.4909	398.145	21.4909	519.33	21.4909	532.788	21.7	538.961
21.82	965.431	21.5129	337.502	21.5129	412.798	21.5129	449.45	21.5129	548.705	21.5129	537.886	21.72	486.343
21.84	752.057	21.5349	368.953	21.5349	437.302	21.5349	474.443	21.5349	534.707	21.5349	502.037	21.74	439.756
21.86	640.201	21.5569	364.47	21.5569	451.538	21.5569	470.327	21.5569	484.159	21.5569	479.614	21.76	424.561
21.88	619.228	21.5789	360.747	21.5789	467.417	21.5789	462.847	21.5789	467.242	21.5789	477.406	21.78	453.62
21.9	679.007	21.6009	370.105	21.6009	451.088	21.6009	451.686	21.6009	459.422	21.6009	444.089	21.8	537.56
21.92	795.717	21.6229	377.823	21.6229	442.46	21.6229	425.743	21.6229	441.796	21.6229	429.929	21.82	686.988
21.94	924.846	21.6449	370.821	21.6449	436.368	21.6449	433.505	21.6449	425.348	21.6449	435.116	21.84	892.047
21.96	1021.2	21.6669	379.188	21.6669	441.356	21.6669	397.551	21.6669	397.04	21.6669	398.275	21.86	1058.26
21.98	1057.56	21.6889	401.618	21.6889	418.26	21.6889	384.488	21.6889	389.084	21.6889	367.161	21.88	1043.33
22	1070.37	21.7109	411.736	21.7109	400.789	21.7109	394.394	21.7109	381.763	21.7109	363.238	21.9	908.695
22.02	1061.71	21.7329	396.185	21.7329	392.573	21.7329	374.887	21.7329	370.726	21.7329	365.854	21.92	812.584
22.04	963.91	21.7549	403.991	21.7549	396.504	21.7549	370.552	21.7549	358.64	21.7549	341.944	21.94	823.397
22.06	812.03	21.7769	431.717	21.7769	399.591	21.7769	384.327	21.7769	357.453	21.7769	339.126	21.96	955.297
22.08	700.412	21.7989	431.565	21.7989	409.028	21.7989	376.593	21.7989	350.558	21.7989	339.966	21.98	1217.62
22.1	665.75	21.8209	429.124	21.8209	395.332	21.8209	362.491	21.8209	365.407	21.8209	363.827	22	1580.04
22.12	698.692	21.8429	413.07	21.8429	371.408	21.8429	351.577	21.8429	379.141	21.8429	384.085	22.02	1931.94
22.14	762.972	21.8649	411.737	21.8649	371.869	21.8649	366.004	21.8649	399.272	21.8649	376.932	22.04	2211.94
22.16	850.765	21.8869	408.808	21.8869	391.094	21.8869	384.817	21.8869	396.168	21.8869	362.451	22.06	2480.23
22.18	997.925	21.9089	392	21.9089	393.094	21.9089	357.889	21.9089	401.459	21.9089	406.663	22.08	2743.67
22.2	1181.52	21.9309	409.68	21.9309	386.578	21.9309	367.656	21.9309	421.719	21.9309	424.328	22.1	2924.2
22.22	1292.8	21.9529	438.148	21.9529	403.808	21.9529	398.156	21.9529	423.496	21.9529	410.33	22.12	2788.4
22.24	1310.83	21.9749	446.62	21.9749	444.77	21.9749	409.354	21.9749	430.164	21.9749	424.493	22.14	2271.21
22.26	1259.94	21.9969	427.392	21.9969	436.284	21.9969	428.787	21.9969	437.857	21.9969	434.822	22.16	1673.43
22.28	1099.68	22.0189	403.611	22.0189	439.443	22.0189	477.407	22.0189	440.381	22.0189	409.982	22.18	1232.16
22.3	911.68	22.0409	409.899	22.0409	471.585	22.0409	492.155	22.0409	440	22.0409	431.274	22.2	977.428
22.32	791.064	22.0629	435.389	22.0629	474.627	22.0629	460.594	22.0629	475.423	22.0629	468.457	22.22	872.32
22.34	758.729	22.0849	431.217	22.0849	469.344	22.0849	471.597	22.0849	469.403	22.0849	471.093	22.24	882.652
22.36	813.294	22.1069	423.331	22.1069	458.302	22.1069	475.639	22.1069	502.804	22.1069	448.61	22.26	995.335
22.38	961.994	22.1289	447.513	22.1289	496.579	22.1289	481.895	22.1289	515.105	22.1289	464.875	22.28	1181.09
22.4	1222.51	22.1509	463.159	22.1509	537.797	22.1509	485.614	22.1509	505.841	22.1509	478.386	22.3	1326.99
22.42	1631.7	22.1729	448.068	22.1729	496.203	22.1729	487.117	22.1729	489.89	22.1729	485.35	22.32	1331.37
22.44	2235.23	22.1949	454.638	22.1949	483.614	22.1949	460.724	22.1949	483.282	22.1949	453.546	22.34	1303.87
22.46	2979.9	22.2169	468.761	22.2169	481.889	22.2169	485.044	22.2169	473.509	22.2169	440	22.36	1330.62
22.48	3575.48	22.2389	489.075	22.2389	463.668	22.2389	446.776	22.2389	452.925	22.2389	447.424	22.38	1319.97
22.5	3756.65	22.2609	491.227	22.2609	456.491	22.2609	405.605	22.2609	436.435	22.2609	446.227	22.4	1219.22
22.52	3465.18	22.2829	474.661	22.2829	456.767	22.2829	435.581	22.2829	435.301	22.2829	441.165	22.42	1158.74
22.54	3043.89	22.3049	434.934	22.3049	432.843	22.3049	426.739	22.3049	427.428	22.3049	434.545	22.44	1244.07
22.56	2940.18	22.3269	421.834	22.3269	427.583	22.3269	401.211	22.3269	397.296	22.3269	404.504	22.46	1518.55
22.58	3299.42	22.3489	424.215	22.3489	459.35	22.3489	420.115	22.3489	414.115	22.3489	438.799	22.48	1954.94
22.6	4031.12	22.3709	451.932	22.3709	438.436	22.3709	436.61	22.3709	423.265	22.3709	433.494	22.5	2353.51
22.62	4894.79	22.3929	449.716	22.3929	485.847	22.3929	441.485	22.3929	437.255	22.3929	425.858	22.52	2388.3
22.64	5245.56	22.4149	446.319	22.4149	485.23	22.4149	472.266	22.4149	421.504	22.4149	511.593	22.54	2159.35
22.66	4554.05	22.4369	481.826	22.4369	459.116	22.4369	438.762	22.4369	453.826	22.4369	475.967	22.56	2033.91
22.68	3464.99	22.4589	485.404	22.4589	483.555	22.4589	492.57	22.4589	451.347	22.4589	510.265	22.58	2128.31
22.7	2571.29	22.4809	484.122	22.4809	529.246	22.4809	484.448	22.4809	464.919	22.4809	496.816	22.6	2320.36
22.72	1910.38	22.5029	455.524	22.5029	509.194	22.5029	510.476	22.5029	459.881	22.5029	533.154	22.62	2390.7
22.74	1411.25	22.5249	449.294	22.5249	536.674	22.5249	543.771	22.5249	475.239	22.5249	490.185	22.64	2316.03
22.76	1047.72	22.5469	449.914	22.5469	524.454	22.5469	537.855	22.5469	458.711	22.5469	546.269	22.66	2339.27
22.78	803.052	22.5689	451.853	22.5689	521.147	22.5689	538.853	22.5689	497.777	22.5689	606.678	22.68	2573.17
22.8	643.884	22.5909	446.366	22.5909	498.463	22.5909	601.916	22.5909	528.232	22.5909	665.464	22.7	2834.64
22.82	541.207	22.6129	452.659	22.6129	479.876	22.6129	547.018	22.6129	494.801	22.6129	731.788	22.72	2935.03
22.84	482.078	22.6349	449.146	22.6349	446.237	22.6349	546.891	22.6349	542.145	22.6349	651.165	22.74	3083.31
22.86	443.314	22.6569	433.385	22.6569	448.904	22.6569	534.313	22.6569	499.108	22.6569	630.434	22.76	3527.56
22.88	428.258	22.6789	472.528	22.6789	426.271	22.6789	519.177	22.6789	513.811	22.6789	566.755	22.78	4267.22
22.9	438.199	22.7009	500.97	22.7009	500.991	22.7009	500.006	22.7009	519.011	22.7009	561.963	22.8	4769.21
22.92	483.262	22.7229	440.974	22.7229	482.642	22.7229	513.179	22.7229	541.118	22.7229	487.179	22.82	4337.81
22.94	574.547	22.7449	440.354	22.7449	455.727	22.7449	526.549	22.7449	474.103	22.7449	501.1	22.84	3329.86
22.96	716.547	22.7669	492.141	22.7669	484.299	22.7669	508.028	22.7669	516.664	22.7669	504.851	22.86	2409.45
22.98	865.368	22.7889	469.851	22.7889	493.341	22.7889	483.745	22.7889	509.639	22.7889	503.88	22.88	1795.27
23	896.085	22.8109	467.186	22.8109	522.221	22.8109	499.053	22.8109	541.619	22.8109	560.363	22.9	1446.64
23.02	774.438	22.8329	473.415	22.8329	570.555	22.8329	518.489	22.8329	549.812	22.8329	582.411	22.92	1215.43
23.04	626.16	22.8549	516.519	22.8549	563.789	22.8549	558.452	22.8549	534.827	22.8549	595.673	22.94	989.357
23.06	526.098	22.8769	524.075	22.8769	552.384	22.8769	521.395	22.8769	531.616	22.8769	555.732	22.96	786.827
23.08	477.342	22.8989	538.667	22.8989	569.889	22.8989	528.778	22.8989	515.667	22.8989	604.444	22.98	640.857
23.1	465.748	22.9209	501.532	22.9209	605.792	22.9209	559.864	22.9209	495.911	22.9209	569.706	23	549.155
23.12	480.732	22.9429	481.557	22.9429	580.015	22.9429	566	22.9429	543.372	22.9429	528.799	23.02	501.069
23.14	529.183	22.9649	468.812	22.9649	566.475	22.9649	564.52	22.9649	531.668	22.9649	545.009	23.04	492.066
23.16	627.845	22.9869	483.558	22.9869	608.258	22.9869	550.23	22.9869	524.321	22.9869	490.666	23.06	521.83
23.18	791.943	23.0089	472.376	23.0089	662.173	23.0089	524.659	23.0089	523.411	23.0089	453.04	23.08	594.166
23.2	1039.45	23.0309	452.227	23.0309	667.621	23.0309	539.606	23.0309	513.588	23.0309	488.84	23.1	692.714
23.22	1357.05	23.0529	441.774	23.0529	670.651	23.0529	502.071	23.0529	519.283	23.0529	522.154	23.12	758.216
23.24	1632.94	23.0749	451.513	23.0749	590.994	23.0749	480.953	23.0749	489.717	23.0749	540.236	23.14	735.197
23.26	1781.93	23.0969	463.661	23.0969	552.565	23.0969	461.7	23.0969	469.548	23.0969	545.366	23.16	691.028
23.28	1878.87	23.1189	469.256	23.1189	532.086	23.1189	404.958	23.1189	475.213	23.1189	484.405	23.18	693.32
23.3	1965.11	23.1409	452.32	23.1409	487.674	23.1409	387.118	23.1409	448.566	23.1409	457.68	23.2	773.051
23.32	2126.97	23.1629	447.568	23.1629	401	23.1629	366.362	23.1629	424.656	23.1629	456.225	23.22	930.881
23.34	2530.44	23.1849	470.666	23.1849	387.997	23.1849	373.02	23.1849	395.542	23.1849	412.896	23.24	1131.93
23.36	3130.04	23.2069	455.602	23.2069	367.726	23.2069	360.186	23.2069	387.655	23.2069	403.841	23.26	1277.01
23.38	3493.34	23.2289	452.023	23.2289	393.772	23.2289	350.364	23.2289	366.955	23.2289	362.386	23.28	1352.03
23.4	3282.28	23.2509	454.767	23.2509	377.464	23.2509	368.311	23.2509	379.54	23.2509	361.003	23.3	1501.99
23.42	2714.49	23.2729	424.398	23.2729	395.879	23.2729	407.522	23.2729	405.122	23.2729	395.361	23.32	1834.09
23.44	2087.26	23.2949	392.368	23.2949	384.668	23.2949	417.709	23.2949	425.688	23.2949	397.374	23.34	2320.16
23.46	1596.58	23.3169	381.062	23.3169	383.311	23.3169	394.514	23.3169	413.413	23.3169	393.436	23.36	2822.84
23.48	1253.78	23.3389	409.711	23.3389	386.997	23.3389	396.077	23.3389	413.36	23.3389	418.012	23.38	2992.01
23.5	1042.86	23.3609	409.292	23.3609	392.308	23.3609	377.046	23.3609	409.061	23.3609	382.369	23.4	2566.17
23.52	961.956	23.3829	391	23.3829	392.104	23.3829	372.763	23.3829	430.879	23.3829	391.012	23.42	1939.34
23.54	1011.72	23.4049	389.425	23.4049	396.487	23.4049	392.115	23.4049	443.58	23.4049	396.911	23.44	1455.58
23.56	1207.58	23.4269	386.188	23.4269	399.371	23.4269	430.965	23.4269	439.807	23.4269	387.624	23.46	1126.11
23.58	1568.16	23.4489	379.979	23.4489	403.03	23.4489	437.377	23.4489	506.023	23.4489	414.685	23.48	889.725
23.6	2038.86	23.4709	386.782	23.4709	402.227	23.4709	446.826	23.4709	564.401	23.4709	451.584	23.5	732.781
23.62	2382.3	23.4929	404.114	23.4929	421.013	23.4929	466.812	23.4929	570.289	23.4929	458.544	23.52	631.122
23.64	2402.6	23.5149	413.471	23.5149	434.21	23.5149	479.95	23.5149	599.292	23.5149	495.324	23.54	561.053
23.66	2125.55	23.5369	426	23.5369	448.987	23.5369	527.364	23.5369	606.052	23.5369	525.584	23.56	521.999
23.68	1666.98	23.5589	417.843	23.5589	468.831	23.5589	567.113	23.5589	571.568	23.5589	508.322	23.58	516.851
23.7	1241.11	23.5809	424.748	23.5809	510.811	23.5809	615.591	23.5809	544.984	23.5809	527.067	23.6	550.82
23.72	951.306	23.6029	473.283	23.6029	574.956	23.6029	654.611	23.6029	571.726	23.6029	560.044	23.62	635.836
23.74	788.545	23.6249	531.353	23.6249	627.033	23.6249	649.432	23.6249	566.514	23.6249	604.271	23.64	796.771
23.76	719.867	23.6469	560.232	23.6469	625.884	23.6469	650.457	23.6469	554.928	23.6469	623.543	23.66	1061.06
23.78	724.698	23.6689	559.67	23.6689	634.826	23.6689	648.678	23.6689	535.898	23.6689	644.267	23.68	1449.08
23.8	804.494	23.6909	552.678	23.6909	632.928	23.6909	653.376	23.6909	521.947	23.6909	656.732	23.7	1945.63
23.82	985.899	23.7129	548.302	23.7129	616.078	23.7129	612.412	23.7129	523.814	23.7129	665.767	23.72	2455.6
23.84	1315.99	23.7349	529.077	23.7349	597.858	23.7349	585.189	23.7349	516	23.7349	701.923	23.74	2672.37
23.86	1836.41	23.7569	519.543	23.7569	585.457	23.7569	566.886	23.7569	505.962	23.7569	684.296	23.76	2350.17
23.88	2485.38	23.7789	482.821	23.7789	570.945	23.7789	518.273	23.7789	524.918	23.7789	707.604	23.78	1795
23.9	2894.28	23.8009	463.15	23.8009	550.084	23.8009	485.854	23.8009	534.004	23.8009	735.155	23.8	1363.67
23.92	2664.71	23.8229	475.783	23.8229	513.77	23.8229	477	23.8229	520.845	23.8229	676.912	23.82	1145.64
23.94	2086.54	23.8449	483.559	23.8449	501.477	23.8449	457.811	23.8449	494.892	23.8449	595.668	23.84	1128.27
23.96	1596.25	23.8669	485	23.8669	483.791	23.8669	450.26	23.8669	484.304	23.8669	555.31	23.86	1285.57
23.98	1318.14	23.8889	481.015	23.8889	470.343	23.8889	452.664	23.8889	467.731	23.8889	481.579	23.88	1562.14
24	1220.03	23.9109	475.617	23.9109	462.235	23.9109	442.176	23.9109	428.557	23.9109	456.118	23.9	1796.32
24.02	1206.65	23.9329	462.291	23.9329	443.158	23.9329	485.904	23.9329	425.021	23.9329	432.448	23.92	1752.42
24.04	1195.36	23.9549	454.196	23.9549	472.456	23.9549	450.511	23.9549	456.641	23.9549	443.136	23.94	1507.15
24.06	1156.37	23.9769	448.72	23.9769	456.612	23.9769	410.306	23.9769	476.56	23.9769	461.56	23.96	1291.38
24.08	1119.1	23.9989	449.903	23.9989	444.726	23.9989	398.92	23.9989	487.982	23.9989	404.77	23.98	1170.65
24.1	1153.64	24.0209	430.337	24.0209	442.048	24.0209	394.048	24.0209	507.973	24.0209	404.877	24	1100.92
24.12	1317.56	24.0429	436.504	24.0429	443.251	24.0429	407.255	24.0429	474.237	24.0429	446.011	24.02	1023.81
24.14	1653.77	24.0649	478.364	24.0649	443.237	24.0649	402.85	24.0649	470.15	24.0649	429.549	24.04	957.688
24.16	2217.39	24.0869	515.569	24.0869	412.782	24.0869	422.47	24.0869	444.331	24.0869	442.695	24.06	932.236
24.18	3029.53	24.1089	531.658	24.1089	422.104	24.1089	417.98	24.1089	462.762	24.1089	447.426	24.08	935.721
24.2	3947.55	24.1309	550.788	24.1309	486.956	24.1309	438.183	24.1309	453.212	24.1309	474.979	24.1	903.075
24.22	4719.25	24.1529	576.104	24.1529	512.552	24.1529	451.305	24.1529	449.812	24.1529	462.519	24.12	831.593
24.24	5533.53	24.1749	575.232	24.1749	562.792	24.1749	440.64	24.1749	482.96	24.1749	420.92	24.14	792.025
24.26	6755.36	24.1969	627.522	24.1969	563.801	24.1969	452.217	24.1969	552.721	24.1969	435.58	24.16	810.579
24.28	7823.48	24.2189	647.334	24.2189	625.643	24.2189	493.186	24.2189	587.063	24.2189	471.397	24.18	874.095
24.3	7491.95	24.2409	646.417	24.2409	614.617	24.2409	495.696	24.2409	540.209	24.2409	493.356	24.2	976.169
24.32	6016.12	24.2629	658.224	24.2629	612.746	24.2629	501.112	24.2629	505.805	24.2629	516.083	24.22	1135.25
24.34	4486.98	24.2849	658.229	24.2849	568.728	24.2849	491.375	24.2849	519.709	24.2849	526.969	24.24	1368.08
24.36	3363.57	24.3069	692.114	24.3069	573.773	24.3069	550.149	24.3069	538.159	24.3069	519.023	24.26	1735.18
24.38	2599.77	24.3289	645.948	24.3289	592.291	24.3289	569.74	24.3289	564.571	24.3289	558.041	24.28	2326.96
24.4	2053.55	24.3509	592.117	24.3509	599.534	24.3509	559.932	24.3509	570.689	24.3509	601.66	24.3	3158.35
24.42	1726.97	24.3729	559.962	24.3729	592.523	24.3729	578.627	24.3729	599.973	24.3729	619.954	24.32	4027.55
24.44	1631.2	24.3949	581.673	24.3949	567.38	24.3949	549.699	24.3949	582.115	24.3949	610.584	24.34	4517.5
24.46	1740.61	24.4169	506.264	24.4169	588.062	24.4169	541.286	24.4169	546.469	24.4169	580.265	24.36	4321.56
24.48	1959.6	24.4389	517.572	24.4389	520.996	24.4389	527.399	24.4389	561.515	24.4389	587.743	24.38	3691.51
24.5	2053.66	24.4609	509.146	24.4609	554.416	24.4609	573.238	24.4609	576.757	24.4609	594.886	24.4	3013.15
24.52	1856.46	24.4829	456.208	24.4829	565.957	24.4829	578.98	24.4829	553.094	24.4829	554.161	24.42	2409.77
24.54	1533.12	24.5049	442.259	24.5049	520.259	24.5049	564.443	24.5049	562.824	24.5049	558.359	24.44	2002.72
24.56	1293.15	24.5269	473.268	24.5269	552.218	24.5269	617.723	24.5269	542.909	24.5269	601.785	24.46	1876.8
24.58	1217.32	24.5489	485.967	24.5489	609.901	24.5489	654.8	24.5489	588.009	24.5489	637.913	24.48	2043.54
24.6	1304.67	24.5709	484.774	24.5709	607.317	24.5709	738.493	24.5709	647.678	24.5709	610.252	24.5	2477.92
24.62	1481.05	24.5929	479.31	24.5929	616.646	24.5929	769.252	24.5929	660.274	24.5929	702.819	24.52	3032.01
24.64	1586.73	24.6149	465.766	24.6149	662.723	24.6149	758.117	24.6149	633.745	24.6149	749.559	24.54	3368.91
24.66	1592.69	24.6369	437.396	24.6369	694.73	24.6369	775.545	24.6369	654.619	24.6369	756.672	24.56	3500.64
24.68	1577.41	24.6589	457.342	24.6589	643.602	24.6589	800.035	24.6589	622.997	24.6589	746.203	24.58	3897.63
24.7	1449.3	24.6809	497.08	24.6809	612.6	24.6809	754.745	24.6809	572.973	24.6809	678.76	24.6	4744.93
24.72	1190.11	24.7029	484.212	24.7029	616.601	24.7029	688.051	24.7029	554.215	24.7029	656.312	24.62	5558.15
24.74	932.123	24.7249	508.131	24.7249	548.181	24.7249	638.224	24.7249	536.143	24.7249	629.919	24.64	5336.76
24.76	750.863	24.7469	506.272	24.7469	549.54	24.7469	590.956	24.7469	497.54	24.7469	633.129	24.66	4120.27
24.78	654.721	24.7689	491.091	24.7689	507.415	24.7689	529.519	24.7689	459.312	24.7689	601.662	24.68	2861.35
24.8	628.922	24.7909	490.779	24.7909	480.097	24.7909	483.788	24.7909	455.451	24.7909	525.85	24.7	1968.95
24.82	654.896	24.8129	465.233	24.8129	443.165	24.8129	454.572	24.8129	425.293	24.8129	527.061	24.72	1427.7
24.84	730.441	24.8349	487.458	24.8349	454.349	24.8349	441.12	24.8349	407.411	24.8349	486.76	24.74	1132.47
24.86	877.904	24.8569	487.356	24.8569	454.875	24.8569	444.055	24.8569	391.586	24.8569	460.389	24.76	996.839
24.88	1070.88	24.8789	508.958	24.8789	441.085	24.8789	417.74	24.8789	425.998	24.8789	422.219	24.78	954.785
24.9	1177.09	24.9009	487.898	24.9009	446.699	24.9009	402.556	24.9009	450.429	24.9009	411.658	24.8	940.439
24.92	1088.74	24.9229	454.726	24.9229	390.791	24.9229	394.145	24.9229	464.018	24.9229	434.968	24.82	901.828
24.94	929.59	24.9449	454.967	24.9449	398.184	24.9449	404.508	24.9449	439.254	24.9449	430.629	24.84	833.909
24.96	834.295	24.9669	443.404	24.9669	413.413	24.9669	403.868	24.9669	431.206	24.9669	412.198	24.86	749.103
24.98	845.602	24.9889	419.916	24.9889	389.252	24.9889	394.376	24.9889	422.332	24.9889	426.296	24.88	651.439
25	988.388	25.0109	406.858	25.0109	440.067	25.0109	409.157	25.0109	457.052	25.0109	461.538	24.9	575.282
25.02	1309.01	25.0329	419.326	25.0329	412.213	25.0329	450.406	25.0329	451.674	25.0329	491.552	24.92	535.774
25.04	1871.7	25.0549	400.212	25.0549	424.785	25.0549	414.735	25.0549	468.263	25.0549	440.631	24.94	531.231
25.06	2697.39	25.0769	388.393	25.0769	440.753	25.0769	432.542	25.0769	467.393	25.0769	473.481	24.96	560.235
25.08	3541.06	25.0989	385.763	25.0989	440.547	25.0989	450.722	25.0989	467.485	25.0989	521.329	24.98	629.211
25.1	3707.52	25.1209	384.072	25.1209	445.137	25.1209	450.36	25.1209	479.532	25.1209	494.993	25	769.958
25.12	2992.44	25.1429	358.528	25.1429	420.378	25.1429	443.283	25.1429	477.918	25.1429	513.661	25.02	1030.39
25.14	2089.42	25.1649	355.788	25.1649	421.589	25.1649	453.148	25.1649	478.475	25.1649	525.869	25.04	1446.74
25.16	1407.59	25.1869	371.673	25.1869	415.283	25.1869	448.319	25.1869	453.867	25.1869	501.026	25.06	1986.48
25.18	975.171	25.2089	376.992	25.2089	422.402	25.2089	413.531	25.2089	423.787	25.2089	456.163	25.08	2406.69
25.2	720.741	25.2309	357.855	25.2309	412.651	25.2309	393.554	25.2309	397.888	25.2309	430.581	25.1	2354.77
25.22	574.167	25.2529	333.721	25.2529	378.392	25.2529	384.229	25.2529	366.721	25.2529	402.77	25.12	1940.41
25.24	489.195	25.2749	333.754	25.2749	332.704	25.2749	347.212	25.2749	361.93	25.2749	391.193	25.14	1498.4
25.26	440.902	25.2969	328.336	25.2969	338.206	25.2969	323.844	25.2969	372.427	25.2969	392.197	25.16	1155.27
25.28	418.177	25.3189	319.463	25.3189	365.274	25.3189	313.516	25.3189	374.717	25.3189	372.864	25.18	913.335
25.3	417.558	25.3409	332.836	25.3409	348.295	25.3409	317.885	25.3409	361.754	25.3409	351.098	25.2	741.71
25.32	442.525	25.3629	346.025	25.3629	347.853	25.3629	346.119	25.3629	356.758	25.3629	341.684	25.22	593.922
25.34	499.641	25.3849	338	25.3849	342	25.3849	353	25.3849	335.5	25.3849	341.5	25.24	471.202
25.36	604.248	25.4069	333.049	25.4069	345.369	25.4069	338.365	25.4069	338.32	25.4069	336.705	25.26	384.051
25.38	782.458	25.4289	342.344	25.4289	373.639	25.4289	353.459	25.4289	352.049	25.4289	349.131	25.28	329.098
25.4	1040.92	25.4509	362.422	25.4509	372.041	25.4509	352.673	25.4509	333.136	25.4509	359.726	25.3	298.993
25.42	1358.67	25.4729	365.763	25.4729	346.82	25.4729	334.353	25.4729	339.065	25.4729	360.983	25.32	287.263
25.44	1708.74	25.4949	350.017	25.4949	332.631	25.4949	335.807	25.4949	358.561	25.4949	368.316	25.34	290.375
25.46	1998.17	25.5169	342.426	25.5169	370.736	25.5169	339.721	25.5169	351.541	25.5169	378.475	25.36	303.66
25.48	2083.44	25.5389	360.753	25.5389	350.601	25.5389	352.135	25.5389	361.823	25.5389	384.656	25.38	321.994
25.5	2046.33	25.5609	372.205	25.5609	331.753	25.5609	350.427	25.5609	367.017	25.5609	371.632	25.4	348.755
25.52	1936.72	25.5829	377.106	25.5829	332.009	25.5829	337.283	25.5829	360.558	25.5829	376.823	25.42	399.966
25.54	1700.55	25.6049	390.344	25.6049	372.964	25.6049	362.9	25.6049	390.146	25.6049	392.475	25.44	478.039
25.56	1397.75	25.6269	397.906	25.6269	393.107	25.6269	379.73	25.6269	407.094	25.6269	412.88	25.46	558.03
25.58	1185.18	25.6489	382.165	25.6489	390.59	25.6489	385.475	25.6489	420.245	25.6489	378.618	25.48	610.921
25.6	1085.47	25.6709	347.268	25.6709	362.31	25.6709	387.021	25.6709	455.711	25.6709	381.391	25.5	616.278
25.62	995.17	25.6929	381.717	25.6929	365.818	25.6929	441.782	25.6929	475.377	25.6929	417.851	25.52	574.264
25.64	851.426	25.7149	366.675	25.7149	364.05	25.7149	434.782	25.7149	475.263	25.7149	431.737	25.54	544.988
25.66	681.41	25.7369	386.62	25.7369	409.159	25.7369	409.943	25.7369	471.213	25.7369	451.113	25.56	568.024
25.68	535.027	25.7589	400.873	25.7589	443.052	25.7589	473.35	25.7589	515.373	25.7589	486.649	25.58	633.075
25.7	435.577	25.7809	409.376	25.7809	444.394	25.7809	524.801	25.7809	525.345	25.7809	492.951	25.6	682.031
25.72	383.883	25.8029	433.539	25.8029	453.269	25.8029	541.335	25.8029	533.003	25.8029	488.799	25.62	670.722
25.74	371.54	25.8249	445.475	25.8249	459.237	25.8249	522.371	25.8249	541.475	25.8249	503.662	25.64	649.578
25.76	391.24	25.8469	428.805	25.8469	493.357	25.8469	542.292	25.8469	560.437	25.8469	491.563	25.66	672.035
25.78	462.535	25.8689	437.638	25.8689	491.674	25.8689	596.454	25.8689	561.378	25.8689	472.903	25.68	767.78
25.8	590.091	25.8909	461.567	25.8909	524.004	25.8909	540.34	25.8909	519.3	25.8909	472.913	25.7	963.731
25.82	761.806	25.9129	448.715	25.9129	498.226	25.9129	490.79	25.9129	532.645	25.9129	495.465	25.72	1261.09
25.84	889.314	25.9349	466.604	25.9349	497.073	25.9349	499.146	25.9349	515.589	25.9349	506.651	25.74	1563.6
25.86	874.689	25.9569	450.691	25.9569	499	25.9569	498.083	25.9569	481.315	25.9569	521.933	25.76	1682.42
25.88	783.031	25.9789	444.336	25.9789	529.779	25.9789	474.54	25.9789	455.035	25.9789	463.442	25.78	1665.46
25.9	706.278	26.0009	461.727	26.0009	498.013	26.0009	487.727	26.0009	457.753	26.0009	440.87	25.8	1753.45
25.92	647.683	26.0229	451.297	26.0229	453.317	26.0229	492.713	26.0229	484.693	26.0229	450.134	25.82	2063.32
25.94	585.405	26.0449	430.757	26.0449	451.344	26.0449	475.625	26.0449	472.494	26.0449	504.124	25.84	2563.44
25.96	542.018	26.0669	392.759	26.0669	499.575	26.0669	491.502	26.0669	529.029	26.0669	516.405	25.86	3002.54
25.98	550.126	26.0889	430.879	26.0889	491.707	26.0889	494.893	26.0889	492.334	26.0889	525.933	25.88	3066.3
26	626.872	26.1109	418.793	26.1109	473.699	26.1109	494.094	26.1109	467.982	26.1109	511.605	25.9	2738.67
26.02	788.263	26.1329	440.865	26.1329	481.179	26.1329	489.411	26.1329	484.358	26.1329	510.918	25.92	2310.68
26.04	1021.47	26.1549	424.396	26.1549	501.534	26.1549	491.791	26.1549	520.417	26.1549	566.811	25.94	2074.68
26.06	1215.78	26.1769	466.354	26.1769	462.473	26.1769	486.345	26.1769	493.783	26.1769	494.659	25.96	2049.44
26.08	1230.03	26.1989	411.714	26.1989	460.955	26.1989	483.136	26.1989	473.859	26.1989	464.221	25.98	2040.22
26.1	1164.77	26.2209	436.078	26.2209	464.868	26.2209	499.44	26.2209	495.242	26.2209	464.934	26	1921.52
26.12	1206.33	26.2429	441.897	26.2429	493.401	26.2429	462.785	26.2429	489.145	26.2429	492.422	26.02	1702.12
26.14	1404.58	26.2649	439.025	26.2649	483.092	26.2649	481.833	26.2649	473.134	26.2649	436.476	26.04	1433.56
26.16	1641.41	26.2869	443.051	26.2869	445.067	26.2869	486.839	26.2869	474.839	26.2869	410.146	26.06	1209.2
26.18	1665.38	26.3089	455.805	26.3089	461.984	26.3089	446.746	26.3089	434.292	26.3089	447.016	26.08	1097.23
26.2	1416.56	26.3309	443.914	26.3309	460.715	26.3309	491.287	26.3309	451.515	26.3309	445.975	26.1	1062.95
26.22	1123.81	26.3529	440.796	26.3529	451.531	26.3529	464.96	26.3529	433.613	26.3529	377.979	26.12	1030.55
26.24	923.136	26.3749	436.425	26.3749	464.425	26.3749	419.496	26.3749	401.372	26.3749	401.212	26.14	1029.69
26.26	801.511	26.3969	446.223	26.3969	470.758	26.3969	464.654	26.3969	409.373	26.3969	408.073	26.16	1117.81
26.28	744.246	26.4189	475.514	26.4189	451.136	26.4189	478.583	26.4189	432.185	26.4189	453.787	26.18	1276.07
26.3	756.032	26.4409	444.201	26.4409	431.609	26.4409	529.311	26.4409	474.139	26.4409	479.859	26.2	1392.93
26.32	795.186	26.4629	427.329	26.4629	459.636	26.4629	489.75	26.4629	518.557	26.4629	535.136	26.22	1438.23
26.34	765.039	26.4849	440.489	26.4849	471.823	26.4849	472.864	26.4849	536.876	26.4849	587.396	26.24	1509.4
26.36	657.999	26.5069	449.209	26.5069	457.283	26.5069	492.463	26.5069	503.224	26.5069	574.746	26.26	1606.4
26.38	565.257	26.5289	443.357	26.5289	477.452	26.5289	481.539	26.5289	487.661	26.5289	571.191	26.28	1575.5
26.4	522.508	26.5509	516.46	26.5509	500.154	26.5509	518.82	26.5509	475.783	26.5509	563.786	26.3	1385.42
26.42	505.381	26.5729	456.451	26.5729	476.111	26.5729	503.947	26.5729	524.673	26.5729	591.549	26.32	1162.7
26.44	484.292	26.5949	423	26.5949	495.344	26.5949	514.248	26.5949	520.888	26.5949	637.145	26.34	1012.53
26.46	473.595	26.6169	426.201	26.6169	510.812	26.6169	492	26.6169	512.695	26.6169	685.903	26.36	970.712
26.48	485.956	26.6389	443.611	26.6389	518.826	26.6389	497.617	26.6389	512.578	26.6389	642.174	26.38	1016.14
26.5	523.429	26.6609	455.658	26.6609	540.801	26.6609	518.084	26.6609	485.767	26.6609	607.426	26.4	1086.06
26.52	587.468	26.6829	452.629	26.6829	493.801	26.6829	507.848	26.6829	491.947	26.6829	604.722	26.42	1172.96
26.54	645.593	26.7049	461.314	26.7049	491.926	26.7049	501.749	26.7049	476.1	26.7049	571.478	26.44	1365.17
26.56	645.365	26.7269	423.254	26.7269	471.495	26.7269	524.493	26.7269	451.518	26.7269	507.255	26.46	1715.47
26.58	583.824	26.7489	429.557	26.7489	489.834	26.7489	529.967	26.7489	394.952	26.7489	490.642	26.48	2117.83
26.6	528.044	26.7709	481.469	26.7709	484.301	26.7709	479.257	26.7709	407.363	26.7709	477.416	26.5	2296.16
26.62	506.709	26.7929	482.267	26.7929	442.242	26.7929	455.375	26.7929	446.567	26.7929	453.408	26.52	2231.93
26.64	529.923	26.8149	475.473	26.8149	422.946	26.8149	416.391	26.8149	418.19	26.8149	428.929	26.54	2127.13
26.66	606.828	26.8369	486.153	26.8369	461.112	26.8369	423.556	26.8369	364.668	26.8369	418.714	26.56	1968.88
26.68	737.631	26.8589	471	26.8589	457.971	26.8589	430.882	26.8589	384.382	26.8589	434.441	26.58	1823.5
26.7	922.439	26.8809	449.845	26.8809	430.62	26.8809	417.845	26.8809	394.598	26.8809	413.904	26.6	1805.67
26.72	1190.2	26.9029	426.797	26.9029	416.26	26.9029	381.569	26.9029	373.215	26.9029	382.779	26.62	1816.93
26.74	1530.57	26.9249	452.63	26.9249	411.919	26.9249	400.649	26.9249	372.325	26.9249	388.857	26.64	1656.22
26.76	1780.28	26.9469	440.472	26.9469	404.037	26.9469	408.919	26.9469	380.373	26.9469	417.745	26.66	1376.86
26.78	1836.85	26.9689	443.765	26.9689	403.624	26.9689	401.619	26.9689	387.544	26.9689	417.845	26.68	1160.68
26.8	1902.53	26.9909	419.521	26.9909	434.095	26.9909	408.205	26.9909	400.781	26.9909	388.987	26.7	1061.55
26.82	2124.72	27.0129	392.181	27.0129	435.294	27.0129	414.372	27.0129	379.199	27.0129	353.324	26.72	1054.72
26.84	2493.29	27.0349	399.015	27.0349	413.28	27.0349	416.563	27.0349	354.233	27.0349	363.109	26.74	1092.01
26.86	2886.07	27.0569	436.481	27.0569	438.59	27.0569	412.814	27.0569	353.635	27.0569	334.743	26.76	1152.25
26.88	3113.65	27.0789	462.518	27.0789	433.572	27.0789	400.679	27.0789	338.143	27.0789	313.196	26.78	1312.65
26.9	2949.92	27.1009	447.413	27.1009	408.835	27.1009	381.257	27.1009	339.661	27.1009	342.504	26.8	1630.96
26.92	2482.41	27.1229	434.935	27.1229	407.703	27.1229	374.515	27.1229	314.986	27.1229	342.877	26.82	2057.45
26.94	2127.08	27.1449	417.334	27.1449	415.116	27.1449	352.134	27.1449	301.833	27.1449	336	26.84	2353.58
26.96	2046.86	27.1669	425.336	27.1669	415.602	27.1669	375.752	27.1669	312.451	27.1669	333.522	26.86	2208.23
26.98	2090.93	27.1889	420.13	27.1889	398.413	27.1889	371.496	27.1889	310.89	27.1889	332.524	26.88	1745.73
27	1925.68	27.2109	404.282	27.2109	388.839	27.2109	308.79	27.2109	330.528	27.2109	329.839	26.9	1310.01
27.02	1527.04	27.2329	400.351	27.2329	378.611	27.2329	323.128	27.2329	334.767	27.2329	346.233	26.92	1016.97
27.04	1152.34	27.2549	395.358	27.2549	379.537	27.2549	352.829	27.2549	309.918	27.2549	326.413	26.94	828.508
27.06	901.85	27.2769	380.061	27.2769	383.329	27.2769	327.618	27.2769	315.141	27.2769	305.027	26.96	665.456
27.08	747.399	27.2989	368.985	27.2989	378.584	27.2989	339.758	27.2989	310.906	27.2989	329.51	26.98	517.059
27.1	648.72	27.3209	358.623	27.3209	357.97	27.3209	323.358	27.3209	295.765	27.3209	326.296	27	405.779
27.12	605.306	27.3429	352.563	27.3429	349.157	27.3429	316.005	27.3429	284.873	27.3429	334.005	27.02	328.756
27.14	624.437	27.3649	365.912	27.3649	337.451	27.3649	330.212	27.3649	295.761	27.3649	326.996	27.04	277.966
27.16	711.447	27.3869	359.393	27.3869	333.566	27.3869	332.237	27.3869	313.422	27.3869	316.474	27.06	246.5
27.18	858.305	27.4089	345.954	27.4089	320.6	27.4089	330.477	27.4089	296.554	27.4089	304.754	27.08	228.746
27.2	1018.71	27.4309	358.434	27.4309	318.717	27.4309	301.991	27.4309	307.151	27.4309	297	27.1	218.407
27.22	1172.31	27.4529	359.136	27.4529	341.35	27.4529	303.384	27.4529	331.141	27.4529	310.763	27.12	215.798
27.24	1376.27	27.4749	365.015	27.4749	346.326	27.4749	326.021	27.4749	311.629	27.4749	307.985	27.14	225.629
27.26	1576.21	27.4969	357.761	27.4969	339.92	27.4969	302.403	27.4969	289.481	27.4969	315.919	27.16	245.01
27.28	1608.76	27.5189	343.001	27.5189	333.847	27.5189	312.92	27.5189	289.846	27.5189	322	27.18	257.611
27.3	1486.27	27.5409	339	27.5409	323.546	27.5409	310.614	27.5409	322.999	27.5409	332.568	27.2	246.195
27.32	1317.4	27.5629	366.956	27.5629	343.655	27.5629	316.469	27.5629	340.301	27.5629	347.035	27.22	214.558
27.34	1216.14	27.5849	362.689	27.5849	336.231	27.5849	338.499	27.5849	315.023	27.5849	329.856	27.24	180.233
27.36	1194.13	27.6069	359.966	27.6069	335.931	27.6069	331.655	27.6069	319.828	27.6069	328.673	27.26	158.092
27.38	1136.53	27.6289	355.724	27.6289	346.291	27.6289	354.133	27.6289	335.552	27.6289	326.478	27.28	150.624
27.4	1027.33	27.6509	347.106	27.6509	345.17	27.6509	317.041	27.6509	332.872	27.6509	310.446	27.3	157.129
27.42	966.307	27.6729	320.095	27.6729	314.426	27.6729	323.235	27.6729	345.009	27.6729	309.113	27.32	165.832
27.44	1011.41	27.6949	336.717	27.6949	308.372	27.6949	327.419	27.6949	334.77	27.6949	328.183	27.34	160.523
27.46	1123.37	27.7169	368.691	27.7169	332.283	27.7169	310.14	27.7169	313.337	27.7169	354.677	27.36	143.981
27.48	1199.89	27.7389	400.269	27.7389	370.606	27.7389	326.379	27.7389	304.924	27.7389	317.612	27.38	127.64
27.5	1208.63	27.7609	424.204	27.7609	339.111	27.7609	311.969	27.7609	327.996	27.7609	341.925	27.4	119.236
27.52	1148.34	27.7829	391.892	27.7829	314.205	27.7829	327.314	27.7829	346.436	27.7829	375.032	27.42	118.192
27.54	1025.11	27.8049	373.072	27.8049	333.152	27.8049	337.816	27.8049	338.776	27.8049	339.103	27.44	124.283
27.56	847.916	27.8269	345.071	27.8269	345.643	27.8269	337.271	27.8269	330.086	27.8269	320.764	27.46	140.327
27.58	659.246	27.8489	348.013	27.8489	343.494	27.8489	344.013	27.8489	306.208	27.8489	347.051	27.48	172.657
27.6	524.746	27.8709	349	27.8709	324.333	27.8709	305.889	27.8709	314.556	27.8709	358.111	27.5	220.742
27.62	458.5	27.8929	339.988	27.8929	339.122	27.8929	312.715	27.8929	340.332	27.8929	335.569	27.52	277.472
27.64	453.798	27.9149	317.99	27.9149	355.616	27.9149	285.682	27.9149	300.98	27.9149	341.221	27.54	302.513
27.66	496.99	27.9369	320.629	27.9369	368.109	27.9369	283.926	27.9369	322.921	27.9369	310.524	27.56	281.761
27.68	558.632	27.9589	321.938	27.9589	335.23	27.9589	340.283	27.9589	306.239	27.9589	314.566	27.58	246.142
27.7	614.256	27.9809	338.156	27.9809	325.397	27.9809	316.44	27.9809	343.964	27.9809	334.957	27.6	216.071
27.72	650.516	28.0029	328.411	28.0029	345.215	28.0029	325.589	28.0029	332.523	28.0029	299.42	27.62	199.405
27.74	675.495	28.0249	343.599	28.0249	333.326	28.0249	302.602	28.0249	343.699	28.0249	331.148	27.64	199.648
27.76	734.917	28.0469	328.204	28.0469	330.038	28.0469	338.527	28.0469	349.923	28.0469	306.332	27.66	218.601
27.78	804.948	28.0689	315.006	28.0689	359.985	28.0689	320.009	28.0689	331.009	28.0689	305	27.68	262.504
27.8	778.894	28.0909	363.681	28.0909	319.354	28.0909	310.024	28.0909	323.142	28.0909	333.118	27.7	346.438
27.82	637.661	28.1129	337.771	28.1129	349.651	28.1129	312.048	28.1129	335.096	28.1129	342.06	27.72	487.738
27.84	483.118	28.1349	368.745	28.1349	377.092	28.1349	315.928	28.1349	340.383	28.1349	304.619	27.74	688.652
27.86	376.538	28.1569	361.611	28.1569	403.907	28.1569	366.465	28.1569	376.951	28.1569	325.381	27.76	898.407
27.88	324.221	28.1789	354.427	28.1789	365.195	28.1789	356	28.1789	378.561	28.1789	409.171	27.78	989.332
27.9	319.4	28.2009	361.293	28.2009	398.56	28.2009	359.297	28.2009	416.608	28.2009	380.56	27.8	877.586
27.92	353.429	28.2229	367.652	28.2229	393.684	28.2229	402.882	28.2229	399.428	28.2229	379.192	27.82	684.793
27.94	405.943	28.2449	397.076	28.2449	403.642	28.2449	421.239	28.2449	411.044	28.2449	419.695	27.84	532.418
27.96	424.754	28.2669	404.908	28.2669	428.771	28.2669	403.128	28.2669	475.89	28.2669	383.304	27.86	428.672
27.98	377.726	28.2889	389.959	28.2889	435	28.2889	390.326	28.2889	467.9	28.2889	412.204	27.88	348.238
28	311.14	28.3109	398.207	28.3109	433.653	28.3109	409.021	28.3109	423.331	28.3109	429.482	27.9	284.514
28.02	263.057	28.3329	368.791	28.3329	425.294	28.3329	424.793	28.3329	459.737	28.3329	436.501	27.92	237.038
28.04	240.677	28.3549	417.982	28.3549	424.77	28.3549	440.681	28.3549	430.858	28.3549	419.451	27.94	205.449
28.06	241.136	28.3769	431.622	28.3769	410.255	28.3769	433.338	28.3769	406.426	28.3769	404.799	27.96	185.483
28.08	263.743	28.3989	401.516	28.3989	396.264	28.3989	402.322	28.3989	395.839	28.3989	400.655	27.98	175.457
28.1	314.331	28.4209	423.45	28.4209	392.019	28.4209	389.139	28.4209	399.096	28.4209	406.627	28	175.743
28.12	407.017	28.4429	408.831	28.4429	390.293	28.4429	397.414	28.4429	382.127	28.4429	399.332	28.02	181.966
28.14	562.361	28.4649	392.338	28.4649	395.247	28.4649	384.636	28.4649	391.793	28.4649	383.287	28.04	196.93
28.16	795.873	28.4869	388.136	28.4869	388.292	28.4869	391.678	28.4869	393.089	28.4869	358.555	28.06	219.814
28.18	1070.71	28.5089	385.435	28.5089	397.715	28.5089	369.096	28.5089	422.019	28.5089	389.264	28.08	248.987
28.2	1244.53	28.5309	391.62	28.5309	370.986	28.5309	391.939	28.5309	413.848	28.5309	381.848	28.1	283.509
28.22	1245.39	28.5529	377.381	28.5529	382.934	28.5529	377.903	28.5529	408.717	28.5529	386.974	28.12	324.341
28.24	1199	28.5749	374.129	28.5749	367.957	28.5749	370.675	28.5749	441.209	28.5749	426.608	28.14	373.527
28.26	1103.68	28.5969	386.424	28.5969	399.816	28.5969	412.417	28.5969	457.295	28.5969	390.589	28.16	419.474
28.28	907.143	28.6189	391.513	28.6189	396.351	28.6189	422.693	28.6189	450.33	28.6189	398.136	28.18	442.4
28.3	705.124	28.6409	356.467	28.6409	413.704	28.6409	422.957	28.6409	430.766	28.6409	413.595	28.2	460.783
28.32	564.889	28.6629	381.574	28.6629	405.941	28.6629	428.976	28.6629	435.61	28.6629	415.343	28.22	500.658
28.34	488.761	28.6849	405.096	28.6849	422.563	28.6849	421.192	28.6849	464.622	28.6849	414.062	28.24	557.827
28.36	461.42	28.7069	390	28.7069	421.695	28.7069	416.984	28.7069	472.321	28.7069	429.746	28.26	631.648
28.38	453.202	28.7289	403.625	28.7289	445.993	28.7289	456.267	28.7289	461.101	28.7289	434.061	28.28	746.93
28.4	435.662	28.7509	434.991	28.7509	477.991	28.7509	435.77	28.7509	488.319	28.7509	420.602	28.3	927.044
28.42	386.319	28.7729	427.966	28.7729	489.036	28.7729	445.998	28.7729	513.928	28.7729	445.607	28.32	1141.55
28.44	331.912	28.7949	403.077	28.7949	481.544	28.7949	476.354	28.7949	517.569	28.7949	446.62	28.34	1305.59
28.46	300.355	28.8169	417.009	28.8169	492.948	28.8169	478.096	28.8169	543.218	28.8169	464.861	28.36	1417.58
28.48	298.505	28.8389	428.297	28.8389	508.976	28.8389	495.305	28.8389	574.976	28.8389	483.133	28.38	1544.07
28.5	328.891	28.8609	429.138	28.8609	489.928	28.8609	498.812	28.8609	577.144	28.8609	474.464	28.4	1688.04
28.52	390.003	28.8829	427.997	28.8829	505.531	28.8829	489.637	28.8829	582.28	28.8829	478.177	28.42	1825.11
28.54	480.093	28.9049	430.267	28.9049	501.873	28.9049	500.597	28.9049	551.603	28.9049	486.6	28.44	2014.28
28.56	580.216	28.9269	403.494	28.9269	472.62	28.9269	530.802	28.9269	522.507	28.9269	484.042	28.46	2140.68
28.58	627.447	28.9489	400.611	28.9489	493.297	28.9489	510.181	28.9489	496.739	28.9489	480.053	28.48	1913.97
28.6	607.639	28.9709	406.89	28.9709	507.517	28.9709	489.124	28.9709	498.607	28.9709	504.689	28.5	1447.14
28.62	601.394	28.9929	383.264	28.9929	482.666	28.9929	509.579	28.9929	519.157	28.9929	511.371	28.52	1034.5
28.64	671.208	29.0149	384.976	29.0149	453.304	29.0149	496.687	29.0149	530.864	29.0149	477.743	28.54	761.898
28.66	839.721	29.0369	391.379	29.0369	441.355	29.0369	470.573	29.0369	533.758	29.0369	465.54	28.56	607.507
28.68	1084.15	29.0589	394.973	29.0589	432.895	29.0589	469.947	29.0589	502.817	29.0589	463.79	28.58	536.284
28.7	1270.02	29.0809	402.954	29.0809	443.298	29.0809	466.702	29.0809	482.26	29.0809	463.13	28.6	522.241
28.72	1247.81	29.1029	404.846	29.1029	444.497	29.1029	447.033	29.1029	489.195	29.1029	454.188	28.62	545.755
28.74	1133.22	29.1249	393.979	29.1249	424.263	29.1249	435.463	29.1249	474.137	29.1249	441.695	28.64	587.285
28.76	1117.2	29.1469	377.973	29.1469	413.398	29.1469	404.115	29.1469	446.557	29.1469	430.177	28.66	651.29
28.78	1290.31	29.1689	388.58	29.1689	401.947	29.1689	404.65	29.1689	468.317	29.1689	414.561	28.68	778.611
28.8	1681.93	29.1909	405.264	29.1909	406.274	29.1909	411.989	29.1909	482.363	29.1909	429.922	28.7	1009.44
28.82	2222.96	29.2129	377.068	29.2129	413	29.2129	389.841	29.2129	471.975	29.2129	446.193	28.72	1353.7
28.84	2561.56	29.2349	391.547	29.2349	428.622	29.2349	419.358	29.2349	482.972	29.2349	481.849	28.74	1712.97
28.86	2310.7	29.2569	411.653	29.2569	415.113	29.2569	435.694	29.2569	516.866	29.2569	465.512	28.76	1847.76
28.88	1729.76	29.2789	424.484	29.2789	391.841	29.2789	410.708	29.2789	486.091	29.2789	440.569	28.78	1682.79
28.9	1212.5	29.3009	408.678	29.3009	341.98	29.3009	397.937	29.3009	458.81	29.3009	430.81	28.8	1454.94
28.92	871.116	29.3229	416.503	29.3229	364.706	29.3229	404.001	29.3229	428.696	29.3229	445.503	28.82	1351.7
28.94	684.928	29.3449	421.15	29.3449	390.836	29.3449	392.04	29.3449	436.947	29.3449	420.23	28.84	1415.9
28.96	614.592	29.3669	410.579	29.3669	380.231	29.3669	377.304	29.3669	420.361	29.3669	395.405	28.86	1633.12
28.98	637.867	29.3889	401.841	29.3889	378.685	29.3889	369.578	29.3889	416.896	29.3889	389.526	28.88	1979.18
29	748.513	29.4109	428.472	29.4109	392.738	29.4109	384.484	29.4109	434.735	29.4109	362.026	28.9	2369.47
29.02	932.232	29.4329	413.63	29.4329	387.1	29.4329	390.762	29.4329	394.307	29.4329	384.985	28.92	2739.31
29.04	1131.92	29.4549	395.166	29.4549	362.332	29.4549	387.905	29.4549	356.011	29.4549	370.237	28.94	3039.09
29.06	1264.66	29.4769	395.931	29.4769	352.069	29.4769	406.653	29.4769	363.937	29.4769	384.226	28.96	3144.07
29.08	1243.91	29.4989	405.783	29.4989	400.503	29.4989	380.861	29.4989	339.257	29.4989	350.079	28.98	2864.71
29.1	1098.36	29.5209	394.218	29.5209	370.843	29.5209	345.436	29.5209	363.618	29.5209	348.918	29	2224.73
29.12	901.504	29.5429	397.584	29.5429	383.221	29.5429	367.805	29.5429	343.018	29.5429	367.46	29.02	1598.3
29.14	691.048	29.5649	399.835	29.5649	360.435	29.5649	343.929	29.5649	387.953	29.5649	326.729	29.04	1169.57
29.16	527.356	29.5869	405.933	29.5869	369.409	29.5869	338	29.5869	370.029	29.5869	348.513	29.06	929.85
29.18	432.264	29.6089	390.662	29.6089	352.223	29.6089	352.618	29.6089	376.178	29.6089	359.159	29.08	828.231
29.2	400.261	29.6309	422.015	29.6309	339.406	29.6309	357.617	29.6309	326.542	29.6309	339.068	29.1	827.305
29.22	424.416	29.6529	445.574	29.6529	369.841	29.6529	355.347	29.6529	344.65	29.6529	359.881	29.12	915.444
29.24	498.355	29.6749	365.498	29.6749	356.065	29.6749	374.729	29.6749	321.097	29.6749	339.684	29.14	1068.6
29.26	593.139	29.6969	348.728	29.6969	353.091	29.6969	369.728	29.6969	358.907	29.6969	335.182	29.16	1205.1
29.28	627.151	29.7189	362.741	29.7189	388.932	29.7189	337.674	29.7189	368.528	29.7189	314.731	29.18	1249.74
29.3	556.472	29.7409	349.062	29.7409	337.849	29.7409	337.801	29.7409	350.327	29.7409	336.341	29.2	1281.47
29.32	455.444	29.7629	321.514	29.7629	355.756	29.7629	351.243	29.7629	359.405	29.7629	342.73	29.22	1375.55
29.34	388.01	29.7849	361.203	29.7849	329.212	29.7849	355.833	29.7849	343.71	29.7849	325.752	29.24	1457.46
29.36	370.793	29.8069	341.649	29.8069	330.912	29.8069	311.357	29.8069	336.206	29.8069	370.614	29.26	1485.04
29.38	401.34	29.8289	376.381	29.8289	329.034	29.8289	292.31	29.8289	336	29.8289	372.983	29.28	1501.4
29.4	457.046	29.8509	345.157	29.8509	353.877	29.8509	335.784	29.8509	332.02	29.8509	319.265	29.3	1469.84
29.42	486.388	29.8729	335.985	29.8729	306.089	29.8729	372.801	29.8729	376.17	29.8729	362.03	29.32	1417.52
29.44	461.425	29.8949	334.511	29.8949	318.275	29.8949	345.803	29.8949	397.486	29.8949	366.118	29.34	1450.03
29.46	426.499	29.9169	358.594	29.9169	332.511	29.9169	336.607	29.9169	324.365	29.9169	370.594	29.36	1537.46
29.48	418.531	29.9389	315.602	29.9389	347.292	29.9389	355.62	29.9389	393.433	29.9389	329.46	29.38	1552.8
29.5	445.627	29.9609	308.018	29.9609	332.961	29.9609	365.438	29.9609	338.622	29.9609	361.622	29.4	1423.14
29.52	513.444	29.9829	323.486	29.9829	347.968	29.9829	308.34	29.9829	346.591	29.9829	369.797	29.42	1223.39
29.54	643.832	30.0049	301.945	30.0049	333.919	30.0049	340.811	30.0049	314.649	30.0049	340.487	29.44	1065.66
29.56	869.912	30.0269	292.522	30.0269	332.159	30.0269	348.786	30.0269	323.401	30.0269	343.571	29.46	940.709
29.58	1200	30.0489	315.52	30.0489	324.317	30.0489	336.577	30.0489	335.097	30.0489	324.123	29.48	817.928
29.6	1567.31	30.0709	305.596	30.0709	325.82	30.0709	331.584	30.0709	319.118	30.0709	360.416	29.5	746.928
29.62	1811.63	30.0929	320.44	30.0929	323.124	30.0929	320.218	30.0929	320.261	30.0929	362.792	29.52	748.745
29.64	1737.01	30.1149	293.85	30.1149	359.723	30.1149	316.426	30.1149	322.285	30.1149	309.141	29.54	770.088
29.66	1428.05	30.1369	318.858	30.1369	332.761	30.1369	325	30.1369	327.562	30.1369	322.505	29.56	721.953
29.68	1131.12	30.1589	329	30.1589	326.836	30.1589	332.355	30.1589	344.493	30.1589	360.173	29.58	608.497
29.7	909.397	30.1809	325.59	30.1809	327.949	30.1809	363.796	30.1809	330.205	30.1809	364.001	29.6	495.564
29.72	766.595	30.2029	312.301	30.2029	311.891	30.2029	340.767	30.2029	321.233	30.2029	329.507	29.62	423.044
29.74	705.952	30.2249	318.123	30.2249	308.509	30.2249	349.305	30.2249	311.063	30.2249	315.531	29.64	401.764
29.76	703.157	30.2469	304.082	30.2469	326.971	30.2469	367.62	30.2469	294.167	30.2469	302	29.66	425.925
29.78	755.842	30.2689	305.714	30.2689	325.373	30.2689	357.628	30.2689	323.456	30.2689	307.258	29.68	468.667
29.8	850.501	30.2909	299.686	30.2909	341.1	30.2909	342.641	30.2909	305.227	30.2909	323.314	29.7	480.363
29.82	936.815	30.3129	306.013	30.3129	297.33	30.3129	320.888	30.3129	330.279	30.3129	319.772	29.72	451.616
29.84	1009.38	30.3349	303.159	30.3349	319.451	30.3349	344.77	30.3349	328.239	30.3349	325	29.74	418.024
29.86	1032.96	30.3569	290.889	30.3569	319.278	30.3569	330.889	30.3569	315.667	30.3569	328.889	29.76	390.764
29.88	938.249	30.3789	299.84	30.3789	297.191	30.3789	336.306	30.3789	339.618	30.3789	335.229	29.78	382.682
29.9	793.646	30.4009	307.885	30.4009	310.745	30.4009	295.721	30.4009	333.373	30.4009	329.326	29.8	413.215
29.92	682.824	30.4229	321.358	30.4229	313.616	30.4229	290.672	30.4229	349.966	30.4229	334.168	29.82	484.415
29.94	618.56	30.4449	300.577	30.4449	293.942	30.4449	280.712	30.4449	332.134	30.4449	322.769	29.84	571.55
29.96	603.249	30.4669	315.089	30.4669	301.357	30.4669	318.463	30.4669	329.534	30.4669	316.41	29.86	630.187
29.98	605.265	30.4889	314.806	30.4889	301.539	30.4889	330.188	30.4889	348.133	30.4889	328.515	29.88	641.035
30	606.647	30.5109	290.907	30.5109	299.911	30.5109	313.722	30.5109	328.994	30.5109	312.443	29.9	589.956
30.02	640.986	30.5329	282.376	30.5329	308.009	30.5329	297.009	30.5329	315.898	30.5329	301.208	29.92	502
30.04	691.377	30.5549	281.446	30.5549	314.165	30.5549	320.643	30.5549	327.446	30.5549	334.018	29.94	439.314
30.06	665.906	30.5769	294.627	30.5769	317.603	30.5769	327.161	30.5769	318.99	30.5769	320.815	29.96	429.168
30.08	552.254	30.5989	312.631	30.5989	319.587	30.5989	299.608	30.5989	323.628	30.5989	327.392	29.98	472.297
30.1	430.814	30.6209	293.518	30.6209	320.276	30.6209	314.954	30.6209	335.345	30.6209	315.874	30	570.669
30.12	344.624	30.6429	276.25	30.6429	317.187	30.6429	331.314	30.6429	330.688	30.6429	329.19	30.02	709.71
30.14	295.536	30.6649	286.146	30.6649	318.648	30.6649	333.003	30.6649	349.246	30.6649	358.097	30.04	852.642
30.16	273.338	30.6869	299.151	30.6869	319.219	30.6869	316.916	30.6869	359.303	30.6869	341.196	30.06	980.804
30.18	278.754	30.7089	306.489	30.7089	298.562	30.7089	315.744	30.7089	342.665	30.7089	322.335	30.08	1029.87
30.2	312.633	30.7309	330.628	30.7309	300.142	30.7309	323.434	30.7309	316.345	30.7309	343.788	30.1	938.897
30.22	364.706	30.7529	329.53	30.7529	319.988	30.7529	352.947	30.7529	324.957	30.7529	336.031	30.12	795.157
30.24	400.639	30.7749	314	30.7749	326	30.7749	355.457	30.7749	362.851	30.7749	344.543	30.14	697.062
30.26	401.096	30.7969	314.524	30.7969	328.094	30.7969	337.236	30.7969	356.532	30.7969	369.047	30.16	683.225
30.28	392.781	30.8189	337.507	30.8189	332.679	30.8189	325.923	30.8189	338.608	30.8189	365.713	30.18	765.249
30.3	396.742	30.8409	352.066	30.8409	348.156	30.8409	319.126	30.8409	355.897	30.8409	371.319	30.2	937.815
30.32	445.551	30.8629	350.802	30.8629	364.605	30.8629	341.814	30.8629	370.681	30.8629	359.944	30.22	1126.43
30.34	556.962	30.8849	369.61	30.8849	352.39	30.8849	328.653	30.8849	352.526	30.8849	350.728	30.24	1161.35
30.36	710.515	30.9069	363.278	30.9069	347.606	30.9069	324.797	30.9069	338.585	30.9069	356.755	30.26	1023.24
30.38	795.817	30.9289	349.403	30.9289	338.066	30.9289	334.805	30.9289	346.766	30.9289	337.69	30.28	877.157
30.4	705.605	30.9509	363.022	30.9509	342.631	30.9509	357.776	30.9509	341.027	30.9509	327.048	30.3	791.945
30.42	532.296	30.9729	385.061	30.9729	361.951	30.9729	358.696	30.9729	335.244	30.9729	342.682	30.32	759.122
30.44	388.039	30.9949	370.168	30.9949	343.265	30.9949	343.658	30.9949	337.903	30.9949	354.171	30.34	751.922
30.46	297.168	31.0169	346.009	31.0169	337.405	31.0169	354.87	31.0169	334.474	31.0169	342.423	30.36	733.053
30.48	251.073	31.0389	360.423	31.0389	349.906	31.0389	388.693	31.0389	322.777	31.0389	350.811	30.38	712.088
30.5	239.129	31.0609	381.738	31.0609	362.053	31.0609	360.392	31.0609	318	31.0609	369.066	30.4	689.437
30.52	256.506	31.0829	356.248	31.0829	354.382	31.0829	337.95	31.0829	335.768	31.0829	373.317	30.42	632.264
30.54	302.957	31.1049	358.696	31.1049	365.696	31.1049	373.871	31.1049	377.392	31.1049	364.652	30.44	533.278
30.56	375.549	31.1269	349.009	31.1269	363.796	31.1269	376.549	31.1269	367.929	31.1269	340.469	30.46	420.919
30.58	441.495	31.1489	345.601	31.1489	360	31.1489	376.762	31.1489	386.81	31.1489	316.875	30.48	334.336
30.6	444.845	31.1709	341.872	31.1709	368.058	31.1709	362.151	31.1709	387.744	31.1709	334.442	30.5	276.738
30.62	399.44	31.1929	356.386	31.1929	367.276	31.1929	367.173	31.1929	343.779	31.1929	328.103	30.52	242.129
30.64	355.662	31.2149	345.343	31.2149	352.372	31.2149	352.072	31.2149	366.342	31.2149	338.143	30.54	226.434
30.66	322.366	31.2369	322.303	31.2369	339.536	31.2369	332.15	31.2369	358.764	31.2369	360.697	30.56	226.163
30.68	302.09	31.2589	327.944	31.2589	354.198	31.2589	333.472	31.2589	361.599	31.2589	346.457	30.58	241.171
30.7	305.645	31.2809	332.588	31.2809	346.296	31.2809	323.884	31.2809	364	31.2809	341	30.6	277.836
30.72	340.164	31.3029	359.608	31.3029	343	31.3029	345.189	31.3029	330.942	31.3029	332.937	30.62	347.573
30.74	415.151	31.3249	337.349	31.3249	331.54	31.3249	348.544	31.3249	327.093	31.3249	321.996	30.64	460.324
30.76	547.959	31.3469	329.338	31.3469	299.919	31.3469	330.552	31.3469	360.404	31.3469	345.757	30.66	610.688
30.78	755.077	31.3689	321.411	31.3689	325.197	31.3689	326.157	31.3689	322.312	31.3689	312.214	30.68	741.228
30.8	1031.23	31.3909	312.301	31.3909	347.254	31.3909	343.965	31.3909	345.652	31.3909	308.422	30.7	801.983
30.82	1310.98	31.4129	317.074	31.4129	342.19	31.4129	320.967	31.4129	302.406	31.4129	305.529	30.72	826.979
30.84	1503.82	31.4349	325.04	31.4349	350.68	31.4349	339.881	31.4349	314.361	31.4349	319.961	30.74	843.046
30.86	1628.32	31.4569	330.462	31.4569	354.677	31.4569	318.015	31.4569	321.462	31.4569	330.923	30.76	860.991
30.88	1721.93	31.4789	337.332	31.4789	322.434	31.4789	303.24	31.4789	320.191	31.4789	322.954	30.78	851.32
30.9	1708.3	31.5009	295.822	31.5009	320.834	31.5009	313.92	31.5009	319.083	31.5009	346.757	30.8	750.794
30.92	1551.31	31.5229	327.31	31.5229	311.708	31.5229	288.982	31.5229	347.805	31.5229	333.204	30.82	607.535
30.94	1355.47	31.5449	320.585	31.5449	329.83	31.5449	318.069	31.5449	321.755	31.5449	321.644	30.84	506.234
30.96	1222.42	31.5669	325.723	31.5669	330.046	31.5669	343.845	31.5669	313.323	31.5669	337.214	30.86	471.124
30.98	1137.53	31.5889	337.593	31.5889	314.543	31.5889	316.018	31.5889	316.864	31.5889	347.661	30.88	505.076
31	1026.83	31.6109	321.368	31.6109	308.13	31.6109	336.524	31.6109	365.919	31.6109	318.649	30.9	612.64
31.02	902.342	31.6329	314.065	31.6329	311.963	31.6329	317.187	31.6329	329.355	31.6329	305.121	30.92	779.772
31.04	834.844	31.6549	316.923	31.6549	311.994	31.6549	344.855	31.6549	344	31.6549	344.003	30.94	941.339
31.06	828.078	31.6769	291.259	31.6769	310.732	31.6769	296.29	31.6769	343.695	31.6769	345.32	30.96	1011.76
31.08	813.936	31.6989	307.559	31.6989	357.559	31.6989	314.642	31.6989	323.064	31.6989	364.265	30.98	969.392
31.1	727.944	31.7209	292.996	31.7209	341.522	31.7209	302.916	31.7209	290.558	31.7209	303.836	31	840.189
31.12	606.804	31.7429	318.824	31.7429	328.384	31.7429	325.156	31.7429	305.303	31.7429	326.189	31.02	688.449
31.14	523.832	31.7649	349.681	31.7649	299.386	31.7649	329.932	31.7649	329.515	31.7649	366.386	31.04	570.798
31.16	504.146	31.7869	318.148	31.7869	307.378	31.7869	354.549	31.7869	338.227	31.7869	370.619	31.06	509.907
31.18	549.179	31.8089	342.042	31.8089	338.136	31.8089	313	31.8089	353.356	31.8089	355.246	31.08	518.325
31.2	640.807	31.8309	320.481	31.8309	353.417	31.8309	314.114	31.8309	355.177	31.8309	364.759	31.1	596.727
31.22	737.981	31.8529	307	31.8529	301.133	31.8529	326.158	31.8529	339.341	31.8529	340.997	31.12	718.848
31.24	819.026	31.8749	309.014	31.8749	347.49	31.8749	345.769	31.8749	344.517	31.8749	379.245	31.14	820.323
31.26	932.889	31.8969	323.967	31.8969	336.447	31.8969	363.204	31.8969	364.072	31.8969	373.309	31.16	870.374
31.28	1155.34	31.9189	331.354	31.9189	336.46	31.9189	353.053	31.9189	372.035	31.9189	370.805	31.18	911.119
31.3	1500.15	31.9409	341.278	31.9409	356.163	31.9409	357.861	31.9409	343.837	31.9409	374.328	31.2	945.942
31.32	1826.38	31.9629	348.799	31.9629	353.674	31.9629	349.9	31.9629	336.699	31.9629	342.975	31.22	889.068
31.34	1859.86	31.9849	332.934	31.9849	340.435	31.9849	343.934	31.9849	319.738	31.9849	351.193	31.24	735.72
31.36	1544.51	32.0069	346.607	32.0069	351.599	32.0069	361.599	32.0069	368.812	32.0069	336.18	31.26	584.513
31.38	1157.82	32.0289	326.431	32.0289	353.152	32.0289	357.219	32.0289	336.584	32.0289	371.067	31.28	495.678
31.4	876.887	32.0509	311.416	32.0509	347.086	32.0509	335.363	32.0509	315.053	32.0509	349.673	31.3	475.081
31.42	715.201	32.0729	343.291	32.0729	337	32.0729	342.27	32.0729	339.074	32.0729	351.764	31.32	500.942
31.44	662.408	32.0949	344.98	32.0949	343.468	32.0949	327.746	32.0949	349.995	32.0949	346.771	31.34	548.199
31.46	696.424	32.1169	361.438	32.1169	369.788	32.1169	338.876	32.1169	349.084	32.1169	334.783	31.36	579.022
31.48	750.209	32.1389	368.806	32.1389	375.059	32.1389	362.633	32.1389	333.08	32.1389	350.121	31.38	539.23
31.5	721.232	32.1609	354.714	32.1609	343.713	32.1609	354.43	32.1609	330.283	32.1609	380.144	31.4	458.3
31.52	606.364	32.1829	356.384	32.1829	361.277	32.1829	339.425	32.1829	353.914	32.1829	375.448	31.42	402.915
31.54	486.033	32.2049	359.208	32.2049	364.347	32.2049	334.723	32.2049	345.898	32.2049	381.832	31.44	395.207
31.56	404.371	32.2269	345.26	32.2269	355.29	32.2269	353.321	32.2269	348.676	32.2269	349.26	31.46	422.075
31.58	367.643	32.2489	334.692	32.2489	369.384	32.2489	375	32.2489	350.92	32.2489	325.634	31.48	447.357
31.6	364.008	32.2709	335.587	32.2709	372.562	32.2709	366.67	32.2709	317.777	32.2709	317.248	31.5	458.805
31.62	377.318	32.2929	321.031	32.2929	345.704	32.2929	361.422	32.2929	331.266	32.2929	335.828	31.52	480.11
31.64	387.766	32.3149	328.513	32.3149	363.372	32.3149	380	32.3149	344.513	32.3149	342.796	31.54	515.686
31.66	390.738	32.3369	328.304	32.3369	370.528	32.3369	363.489	32.3369	348.912	32.3369	334	31.56	545.594
31.68	401.764	32.3589	339.925	32.3589	372.678	32.3589	335.811	32.3589	361.981	32.3589	335.189	31.58	538.003
31.7	419.541	32.3809	366.708	32.3809	371.44	32.3809	341.354	32.3809	362.957	32.3809	335.774	31.6	514.555
31.72	441.467	32.4029	361.487	32.4029	369.904	32.4029	351.579	32.4029	350.741	32.4029	347.467	31.62	519.028
31.74	469.06	32.4249	332.363	32.4249	345.866	32.4249	342.77	32.4249	339.733	32.4249	349.541	31.64	558.419
31.76	498.354	32.4469	351.799	32.4469	342.1	32.4469	340.909	32.4469	346.009	32.4469	315.528	31.66	641.18
31.78	519.893	32.4689	361.711	32.4689	343.781	32.4689	353.831	32.4689	344.134	32.4689	310.07	31.68	769.235
31.8	538.889	32.4909	369.34	32.4909	360.99	32.4909	344.72	32.4909	349.16	32.4909	321.06	31.7	888.064
31.82	572.036	32.5129	371.354	32.5129	375.305	32.5129	336.823	32.5129	340.849	32.5129	330.611	31.72	896.369
31.84	600.867	32.5349	351.108	32.5349	375.065	32.5349	360.3	32.5349	306.603	32.5349	332.108	31.74	785.107
31.86	557.869	32.5569	342.521	32.5569	359.369	32.5569	347.573	32.5569	330.961	32.5569	317.945	31.76	662.357
31.88	459.948	32.5789	354.384	32.5789	342.732	32.5789	313.885	32.5789	368.673	32.5789	320.23	31.78	602.279
31.9	383.668	32.6009	354.434	32.6009	329.622	32.6009	320.566	32.6009	365.028	32.6009	318.559	31.8	608.661
31.92	356.017	32.6229	360.681	32.6229	331.613	32.6229	342.594	32.6229	354.194	32.6229	312	31.82	670.627
31.94	366.879	32.6449	357.987	32.6449	331.327	32.6449	346.771	32.6449	336.543	32.6449	327.569	31.84	784.775
31.96	377.111	32.6669	345.432	32.6669	334.525	32.6669	338.158	32.6669	349.439	32.6669	330.338	31.86	909.371
31.98	356.418	32.6889	342.677	32.6889	350.29	32.6889	344.709	32.6889	337.807	32.6889	316.032	31.88	968.154
32	322.878	32.7109	353.451	32.7109	349.292	32.7109	359.301	32.7109	321.929	32.7109	335.903	31.9	981.38
32.02	285.465	32.7329	326.292	32.7329	333.106	32.7329	341.397	32.7329	342.341	32.7329	348.158	31.92	975.697
32.04	248.44	32.7549	314.733	32.7549	346.995	32.7549	334.645	32.7549	363.498	32.7549	340.677	31.94	895.953
32.06	224.923	32.7769	302.476	32.7769	353.072	32.7769	353.226	32.7769	373.149	32.7769	359.413	31.96	760.866
32.08	221.329	32.7989	310.263	32.7989	370.831	32.7989	364.853	32.7989	400.683	32.7989	365.579	31.98	649.334
32.1	239.412	32.8209	326.889	32.8209	375.802	32.8209	357.839	32.8209	363.959	32.8209	358.728	32	589.567
32.12	278.572	32.8429	324.667	32.8429	378.667	32.8429	380.333	32.8429	340.333	32.8429	353.667	32.02	581.197
32.14	330.131	32.8649	325.395	32.8649	382	32.8649	383.816	32.8649	350.826	32.8649	352.679	32.04	630.635
32.16	373.071	32.8869	353.959	32.8869	350.894	32.8869	367.94	32.8869	341.866	32.8869	357.839	32.06	749.035
32.18	393.292	32.9089	368.111	32.9089	350.367	32.9089	357.372	32.9089	347.96	32.9089	377.589	32.08	918.098
32.2	404.049	32.9309	346.093	32.9309	379.623	32.9309	385.065	32.9309	365.169	32.9309	372.831	32.1	1046.43
32.22	398.976	32.9529	358.844	32.9529	364.972	32.9529	380.253	32.9529	382.378	32.9529	348.341	32.12	1031.6
32.24	375.745	32.9749	349.97	32.9749	335.268	32.9749	359.932	32.9749	375.894	32.9749	342.481	32.14	893.456
32.26	357.919	32.9969	345.505	32.9969	332.516	32.9969	352.742	32.9969	376.516	32.9969	347.516	32.16	738.416
32.28	360.073	33.0189	368.185	33.0189	337.825	33.0189	356.59	33.0189	337.455	33.0189	350.53	32.18	648.441
32.3	382.517	33.0409	331.472	33.0409	370.092	33.0409	339.345	33.0409	331.996	33.0409	350.223	32.2	647.517
32.32	438.729	33.0629	322.948	33.0629	371.104	33.0629	348.212	33.0629	315.05	33.0629	353.948	32.22	732.458
32.34	544.29	33.0849	324	33.0849	369	33.0849	365.632	33.0849	313.207	33.0849	340.566	32.24	883.712
32.36	707.311	33.1069	326.442	33.1069	348.646	33.1069	386.912	33.1069	325.398	33.1069	332.115	32.26	1041.96
32.38	924.312	33.1289	324.521	33.1289	391.934	33.1289	365.38	33.1289	331.306	33.1289	338.438	32.28	1140.28
32.4	1216.79	33.1509	351.679	33.1509	359.224	33.1509	373.42	33.1509	358.84	33.1509	353.42	32.3	1139.47
32.42	1560.47	33.1729	315.299	33.1729	362.063	33.1729	333.448	33.1729	338.469	33.1729	316.852	32.32	1068.26
32.44	1763.37	33.1949	343.396	33.1949	344.144	33.1949	348.446	33.1949	358.173	33.1949	355.756	32.34	1029.73
32.46	1675.32	33.2169	333.239	33.2169	342.751	33.2169	381.771	33.2169	369.005	33.2169	366.502	32.36	1034.31
32.48	1438.73	33.2389	333.664	33.2389	382.956	33.2389	379.785	33.2389	375.327	33.2389	369.664	32.38	1009.61
32.5	1264.41	33.2609	365.507	33.2609	350.192	33.2609	378.1	33.2609	368.798	33.2609	353.796	32.4	938.8
32.52	1238.83	33.2829	340.713	33.2829	376.112	33.2829	357.013	33.2829	361.613	33.2829	368.425	32.42	845.349
32.54	1338.48	33.3049	330.602	33.3049	354.956	33.3049	354.075	33.3049	358.226	33.3049	396.819	32.44	762.548
32.56	1455.22	33.3269	357.175	33.3269	331.447	33.3269	368.993	33.3269	365.497	33.3269	372.762	32.46	714.613
32.58	1517.26	33.3489	344.76	33.3489	375.569	33.3489	346.266	33.3489	345.114	33.3489	390.937	32.48	676.828
32.6	1624.49	33.3709	356.502	33.3709	382.808	33.3709	333.46	33.3709	356.502	33.3709	371.805	32.5	655.741
32.62	1808.85	33.3929	339.469	33.3929	350.86	33.3929	330.078	33.3929	371.609	33.3929	338.86	32.52	675.781
32.64	1850.64	33.4149	374.505	33.4149	378.601	33.4149	358.601	33.4149	373.972	33.4149	358.711	32.54	702.967
32.66	1600.01	33.4369	370.007	33.4369	423.934	33.4369	359.999	33.4369	335.057	33.4369	365.99	32.56	664.181
32.68	1259.28	33.4589	364.686	33.4589	391.643	33.4589	336.195	33.4589	322.281	33.4589	366.805	32.58	564.016
32.7	1028.85	33.4809	336.3	33.4809	358.284	33.4809	354.069	33.4809	348.254	33.4809	348.792	32.6	477.968
32.72	954.402	33.5029	350.522	33.5029	330.655	33.5029	356.434	33.5029	358.469	33.5029	340.425	32.62	435.727
32.74	1015.06	33.5249	391.094	33.5249	400.234	33.5249	342.717	33.5249	345.192	33.5249	351.38	32.64	426.987
32.76	1173.73	33.5469	371.32	33.5469	348.839	33.5469	378.44	33.5469	369.06	33.5469	337.68	32.66	443.744
32.78	1346.04	33.5689	347.313	33.5689	408.566	33.5689	401.289	33.5689	369.566	33.5689	317.145	32.68	498.496
32.8	1429.56	33.5909	377.169	33.5909	399.364	33.5909	402.632	33.5909	361.04	33.5909	320.438	32.7	576.66
32.82	1335.8	33.6129	379.678	33.6129	359.709	33.6129	377.291	33.6129	331.131	33.6129	334.741	32.72	608.653
32.84	1095.39	33.6349	388.947	33.6349	357.873	33.6349	380.437	33.6349	353.729	33.6349	325.729	32.74	557.433
32.86	873.629	33.6569	415.793	33.6569	366.822	33.6569	381.571	33.6569	373.571	33.6569	349.457	32.76	478.388
32.88	743.856	33.6789	430.383	33.6789	379.866	33.6789	362.262	33.6789	353.593	33.6789	351.04	32.78	413.897
32.9	662.422	33.7009	395.022	33.7009	380.022	33.7009	352.46	33.7009	335.956	33.7009	297.965	32.8	368.485
32.92	565.989	33.7229	409.074	33.7229	388.85	33.7229	360.525	33.7229	325.266	33.7229	326.683	32.82	344.459
32.94	461.567	33.7449	446.37	33.7449	400.588	33.7449	357.829	33.7449	334.73	33.7449	323.635	32.84	338.661
32.96	380.28	33.7669	418.451	33.7669	378.879	33.7669	355.537	33.7669	341.965	33.7669	317	32.86	356.402
32.98	332.744	33.7889	416	33.7889	362.441	33.7889	350.952	33.7889	319.489	33.7889	321.88	32.88	410.751
33	321.067	33.8109	406.664	33.8109	387.963	33.8109	350.493	33.8109	335.925	33.8109	333.908	32.9	503.226
33.02	340.086	33.8329	370.78	33.8329	381.143	33.8329	328.329	33.8329	320.308	33.8329	311.351	32.92	606.736
33.04	374.136	33.8549	372.321	33.8549	371.232	33.8549	365.232	33.8549	296.945	33.8549	329.165	32.94	659.655
33.06	406.428	33.8769	377.801	33.8769	372.733	33.8769	363.068	33.8769	308.778	33.8769	298.064	32.96	654.454
33.08	442.947	33.8989	378.956	33.8989	372.434	33.8989	351.434	33.8989	308.593	33.8989	327.62	32.98	665.372
33.1	477.849	33.9209	390.436	33.9209	362.311	33.9209	340.235	33.9209	311.201	33.9209	340.731	33	719.92
33.12	479.087	33.9429	368.28	33.9429	347.407	33.9429	337.874	33.9429	298.999	33.9429	332.126	33.02	759.414
33.14	456.025	33.9649	372.628	33.9649	346.198	33.9649	343.031	33.9649	317.304	33.9649	319.925	33.04	738.859
33.16	432.24	33.9869	332.422	33.9869	364.618	33.9869	315.563	33.9869	306	33.9869	332.578	33.06	705.844
33.18	415.134	34.0089	341.592	34.0089	302.229	34.0089	326.093	34.0089	318.088	34.0089	321.499	33.08	704.208
33.2	419.386	34.0309	352.797	34.0309	311.162	34.0309	314.268	34.0309	342.348	34.0309	334.286	33.1	729.054
33.22	436.834	34.0529	384.265	34.0529	348.972	34.0529	326.601	34.0529	338.315	34.0529	347.399	33.12	799.66
33.24	458.202	34.0749	353.87	34.0749	342.74	34.0749	325.905	34.0749	354.038	34.0749	353.42	33.14	914.243
33.26	476.253	34.0969	351.469	34.0969	340.142	34.0969	331.164	34.0969	375.451	34.0969	342.044	33.16	1008.53
33.28	469.376	34.1189	345.65	34.1189	345.584	34.1189	335.971	34.1189	358.62	34.1189	323.693	33.18	1057.43
33.3	460.565	34.1409	330.041	34.1409	330.988	34.1409	328.232	34.1409	368.972	34.1409	347.498	33.2	1044.23
33.32	485.87	34.1629	318.917	34.1629	321.85	34.1629	308.528	34.1629	384.788	34.1629	370.404	33.22	913.875
33.34	543.491	34.1849	318.66	34.1849	341.493	34.1849	340.326	34.1849	380.085	34.1849	383.493	33.24	726.141
33.36	572.606	34.2069	346.575	34.2069	356.428	34.2069	344.852	34.2069	388.861	34.2069	388.139	33.26	588.743
33.38	526.759	34.2289	354.062	34.2289	345.944	34.2289	347.168	34.2289	427.168	34.2289	397.019	33.28	527.034
33.4	454.085	34.2509	343.547	34.2509	340.626	34.2509	379.44	34.2509	470.319	34.2509	421.841	33.3	512.922
33.42	407.486	34.2729	321.583	34.2729	355.709	34.2729	380.879	34.2729	469.514	34.2729	410.603	33.32	499.737
33.44	402.78	34.2949	305.124	34.2949	366.088	34.2949	379.779	34.2949	441.699	34.2949	414.257	33.34	470.745
33.46	424.523	34.3169	313.02	34.3169	368.902	34.3169	389.412	34.3169	436.02	34.3169	408.726	33.36	454.964
33.48	434.375	34.3389	310.493	34.3389	377.517	34.3389	391.488	34.3389	431.985	34.3389	391.975	33.38	475.756
33.5	431.619	34.3609	307.971	34.3609	371.22	34.3609	387.456	34.3609	418.19	34.3609	405.531	33.4	521.711
33.52	455.779	34.3829	335.46	34.3829	339.337	34.3829	388.108	34.3829	394.824	34.3829	406.135	33.42	573.329
33.54	526.442	34.4049	354.528	34.4049	353.517	34.4049	389.461	34.4049	397.562	34.4049	376.438	33.44	640.183
33.56	628.14	34.4269	335.209	34.4269	383.552	34.4269	385.69	34.4269	429.307	34.4269	361.793	33.46	700.926
33.58	708.724	34.4489	322.872	34.4489	373.85	34.4489	377.361	34.4489	415.676	34.4489	402.858	33.48	708.523
33.6	740.983	34.4709	332.372	34.4709	359.086	34.4709	379.914	34.4709	389.543	34.4709	432.543	33.5	665.953
33.62	761.386	34.4929	348.827	34.4929	371.655	34.4929	389.708	34.4929	385.823	34.4929	408.226	33.52	619.603
33.64	821.946	34.5149	338.779	34.5149	362.372	34.5149	394.802	34.5149	403.024	34.5149	402.613	33.54	595.737
33.66	987.117	34.5369	332.292	34.5369	350.452	34.5369	405.809	34.5369	422.357	34.5369	409	33.56	588.193
33.68	1295.14	34.5589	322.493	34.5589	345.746	34.5589	386.985	34.5589	402.611	34.5589	409.625	33.58	595.312
33.7	1725.28	34.5809	320.739	34.5809	355.391	34.5809	366.261	34.5809	418.608	34.5809	401.71	33.6	604.194
33.72	2178.68	34.6029	320.1	34.6029	359.75	34.6029	370.799	34.6029	407.402	34.6029	366.452	33.62	601.649
33.74	2380.67	34.6249	352.437	34.6249	343.431	34.6249	364.404	34.6249	414.516	34.6249	355.298	33.64	596.446
33.76	2096.16	34.6469	337.622	34.6469	339.373	34.6469	388.68	34.6469	382.83	34.6469	355.302	33.66	619.004
33.78	1597.67	34.6689	335.05	34.6689	327.95	34.6689	378.274	34.6689	355.132	34.6689	358.808	33.68	692.501
33.8	1208.88	34.6909	346.593	34.6909	342.274	34.6909	367	34.6909	378.566	34.6909	381.974	33.7	829.288
33.82	1004.91	34.7129	358.248	34.7129	349.577	34.7129	365.577	34.7129	393.557	34.7129	381.04	33.72	961.754
33.84	965.892	34.7349	346.079	34.7349	362.027	34.7349	321.578	34.7349	365.328	34.7349	387.856	33.74	961.588
33.86	1078.44	34.7569	364.288	34.7569	371.416	34.7569	373.447	34.7569	347.376	34.7569	374.336	33.76	841.238
33.88	1308.07	34.7789	362.524	34.7789	368.51	34.7789	365.824	34.7789	371.19	34.7789	382.966	33.78	705.136
33.9	1496.56	34.8009	359.761	34.8009	340.38	34.8009	366.409	34.8009	364.789	34.8009	403.972	33.8	577.03
33.92	1421.88	34.8229	350.726	34.8229	367.552	34.8229	352.224	34.8229	331.404	34.8229	415.183	33.82	451.366
33.94	1145.55	34.8449	347.215	34.8449	358.371	34.8449	383.117	34.8449	350.48	34.8449	393.445	33.84	352.01
33.96	874.458	34.8669	343.81	34.8669	353.797	34.8669	373.861	34.8669	350.026	34.8669	366.266	33.86	284.907
33.98	676.783	34.8889	354.336	34.8889	356.429	34.8889	352.805	34.8889	330.186	34.8889	388.531	33.88	242.263
34	553.38	34.9109	356.178	34.9109	381.661	34.9109	384.347	34.9109	349.839	34.9109	387.602	33.9	216.578
34.02	502.528	34.9329	340.982	34.9329	352.793	34.9329	377.817	34.9329	345.822	34.9329	373.485	33.92	200.826
34.04	517.706	34.9549	338	34.9549	359.546	34.9549	394.472	34.9549	351.619	34.9549	394.705	33.94	186.044
34.06	575.218	34.9769	384.381	34.9769	344.822	34.9769	361.926	34.9769	356.436	34.9769	390.411	33.96	169.72
34.08	616.716	34.9989	324.918	34.9989	349.841	34.9989	382.136	34.9989	333.478	34.9989	412.522	33.98	158.758
34.1	593.734	35.0209	353.873	35.0209	351	35.0209	325.923	35.0209	352.087	35.0209	404.515	34	158.035
34.12	555.526	35.0429	373.332	35.0429	370.707	35.0429	373.538	35.0429	351.417	35.0429	392.251	34.02	168.923
34.14	560.565	35.0649	354.114	35.0649	383.897	35.0649	360.931	35.0649	351	35.0649	369.206	34.04	189.871
34.16	606.85	35.0869	343.717	35.0869	377.637	35.0869	399.496	35.0869	339.956	35.0869	352.274	34.06	218.788
34.18	638.515	35.1089	353.259	35.1089	393.788	35.1089	408.596	35.1089	364.181	35.1089	368.72	34.08	253.375
34.2	633.732	35.1309	359.67	35.1309	365.707	35.1309	367.423	35.1309	374.504	35.1309	357.716	34.1	282.793
34.22	649.212	35.1529	317.882	35.1529	400.375	35.1529	375.53	35.1529	366.385	35.1529	376.145	34.12	289.567
34.24	708.521	35.1749	326.665	35.1749	405.878	35.1749	349.823	35.1749	391.208	35.1749	382.817	34.14	275.977
34.26	797.349	35.1969	299.509	35.1969	389.309	35.1969	367.654	35.1969	381.2	35.1969	367.291	34.16	261.159
34.28	941.185	35.2189	320.87	35.2189	372.1	35.2189	389.87	35.2189	353.165	35.2189	369.982	34.18	260.335
34.3	1145.2	35.2409	326.891	35.2409	348.648	35.2409	342.166	35.2409	318.166	35.2409	343.109	34.2	276.509
34.32	1302.02	35.2629	309.589	35.2629	294.523	35.2629	367.533	35.2629	344.149	35.2629	359.197	34.22	306.134
34.34	1296.9	35.2849	289.394	35.2849	322.279	35.2849	343.031	35.2849	352	35.2849	317.743	34.24	342.144
34.36	1145.75	35.3069	332.221	35.3069	331.26	35.3069	342.399	35.3069	351.481	35.3069	341.562	34.26	385.906
34.38	938.03	35.3289	315.556	35.3289	337.056	35.3289	309.611	35.3289	339	35.3289	352.667	34.28	462.072
34.4	741.815	35.3509	324.254	35.3509	337.593	35.3509	351.693	35.3509	323.018	35.3509	329.932	34.3	602.668
34.42	604.869	35.3729	311.996	35.3729	330.878	35.3729	319.439	35.3729	337.721	35.3729	331.004	34.32	840.671
34.44	543.621	35.3949	291.126	35.3949	316.521	35.3949	314.294	35.3949	345.353	35.3949	353.538	34.34	1201.09
34.46	535.552	35.4169	312.628	35.4169	301.686	35.4169	325.953	35.4169	334.916	35.4169	349.942	34.36	1631.03
34.48	535.495	35.4389	316.947	35.4389	299	35.4389	313.139	35.4389	301.872	35.4389	352.968	34.38	1894.1
34.5	528.721	35.4609	306.931	35.4609	300.293	35.4609	287.491	35.4609	318.198	35.4609	313.448	34.4	1807.36
34.52	530.714	35.4829	295.69	35.4829	307.867	35.4829	310.575	35.4829	332.717	35.4829	301.726	34.42	1548.09
34.54	510.121	35.5049	312.154	35.5049	303.924	35.5049	315.694	35.5049	330.231	35.5049	296.154	34.44	1335.97
34.56	443.418	35.5269	309.51	35.5269	320	35.5269	352.516	35.5269	326	35.5269	312.321	34.46	1247.13
34.58	369.901	35.5489	302.351	35.5489	318.572	35.5489	318.04	35.5489	321.895	35.5489	334.178	34.48	1305.85
34.6	328.002	35.5709	342.56	35.5709	307.803	35.5709	298.209	35.5709	305.671	35.5709	334.046	34.5	1445.94
34.62	328.565	35.5929	306.127	35.5929	286.345	35.5929	344.721	35.5929	326.34	35.5929	332.64	34.52	1469.68
34.64	371.797	35.6149	299.705	35.6149	280.829	35.6149	325.938	35.6149	356.755	35.6149	342.569	34.54	1298.06
34.66	445.882	35.6369	338.488	35.6369	310.951	35.6369	328.675	35.6369	330.586	35.6369	342.138	34.56	1036.09
34.68	529.402	35.6589	308.921	35.6589	301.601	35.6589	308.482	35.6589	329.557	35.6589	343.841	34.58	794.542
34.7	589.356	35.6809	296.504	35.6809	295.009	35.6809	298.566	35.6809	359.973	35.6809	346.332	34.6	635.062
34.72	593.942	35.7029	297.735	35.7029	312.812	35.7029	331.316	35.7029	347.561	35.7029	366.329	34.62	557.836
34.74	549.739	35.7249	301.429	35.7249	344.589	35.7249	341.178	35.7249	349.625	35.7249	342.232	34.64	531.423
34.76	475.388	35.7469	315.602	35.7469	329.829	35.7469	305.587	35.7469	358.607	35.7469	333.844	34.66	533.736
34.78	404.384	35.7689	325.315	35.7689	351.288	35.7689	337.493	35.7689	315.946	35.7689	333.411	34.68	584.275
34.8	357.446	35.7909	333.941	35.7909	337.472	35.7909	324.276	35.7909	345.901	35.7909	351.86	34.7	699.145
34.82	344.531	35.8129	334.37	35.8129	335.668	35.8129	310.823	35.8129	355.785	35.8129	383.912	34.72	842.81
34.84	380.07	35.8349	325.588	35.8349	362.279	35.8349	319.897	35.8349	358.53	35.8349	381.852	34.74	913.102
34.86	476.412	35.8569	322.361	35.8569	349.391	35.8569	323.177	35.8569	377.989	35.8569	364.103	34.76	858.606
34.88	636.547	35.8789	332.372	35.8789	343.717	35.8789	345.566	35.8789	362.46	35.8789	373.443	34.78	755.12
34.9	815.102	35.9009	329.751	35.9009	344.873	35.9009	330.876	35.9009	354.249	35.9009	379.999	34.8	656.223
34.92	886.881	35.9229	334.45	35.9229	334.937	35.9229	337.874	35.9229	347.225	35.9229	385.46	34.82	567.911
34.94	806.354	35.9449	336.796	35.9449	323.211	35.9449	349.596	35.9449	350.796	35.9449	388.41	34.84	500.835
34.96	656.884	35.9669	330.404	35.9669	319.128	35.9669	341.52	35.9669	347.288	35.9669	366.764	34.86	468.605
34.98	508.675	35.9889	311.424	35.9889	338.211	35.9889	331.153	35.9889	341.334	35.9889	356.09	34.88	490.073
35	403.033	36.0109	311.563	36.0109	338.168	36.0109	349.873	36.0109	347.888	36.0109	340.944	34.9	579.757
35.02	340.48	36.0329	306.511	36.0329	340.125	36.0329	363.12	36.0329	351.671	36.0329	343.733	34.92	733.047
35.04	301.426	36.0549	318.524	36.0549	347.83	36.0549	367.393	36.0549	370.612	36.0549	363.068	34.94	885.615
35.06	279.17	36.0769	333.319	36.0769	353.956	36.0769	360.208	36.0769	361.323	36.0769	354.221	34.96	924.654
35.08	277.692	36.0989	324.086	36.0989	347.144	36.0989	360.171	36.0989	352.772	36.0989	332.429	34.98	870.497
35.1	297.724	36.1209	325.98	36.1209	352.031	36.1209	361.969	36.1209	351.537	36.1209	328.027	35	830.351
35.12	342.127	36.1429	343.758	36.1429	349.103	36.1429	359.283	36.1429	355.269	36.1429	347.537	35.02	840.453
35.14	412.889	36.1649	338.231	36.1649	355.045	36.1649	348.477	36.1649	349.708	36.1649	369.864	35.04	875.115
35.16	506.451	36.1869	316.651	36.1869	357.605	36.1869	337.302	36.1869	322.837	36.1869	352.557	35.06	938.123
35.18	600.447	36.2089	326.774	36.2089	350.245	36.2089	332.378	36.2089	327.133	36.2089	356.963	35.08	1043.38
35.2	673.102	36.2309	323.894	36.2309	331.81	36.2309	342.714	36.2309	342.476	36.2309	346.382	35.1	1100.18
35.22	750.12	36.2529	321.149	36.2529	333.864	36.2529	348.572	36.2529	335.136	36.2529	348.728	35.12	1033.3
35.24	821.874	36.2749	330.92	36.2749	335.575	36.2749	357.761	36.2749	328.752	36.2749	373.761	35.14	911.962
35.26	837.143	36.2969	349.698	36.2969	347.698	36.2969	358.036	36.2969	318.073	36.2969	377.018	35.16	824.804
35.28	786.453	36.3189	337.871	36.3189	350.479	36.3189	350.957	36.3189	317.304	36.3189	347.002	35.18	782.501
35.3	707.993	36.3409	312.444	36.3409	340.653	36.3409	355.83	36.3409	356.773	36.3409	376.192	35.2	761.081
35.32	658.194	36.3629	326.264	36.3629	362.063	36.3629	358.734	36.3629	369.768	36.3629	391.702	35.22	717.77
35.34	661.894	36.3849	334.772	36.3849	364.38	36.3849	354.772	36.3849	355.963	36.3849	391.746	35.24	645.043
35.36	671.864	36.4069	331.027	36.4069	359.973	36.4069	339.844	36.4069	339.817	36.4069	371.003	35.26	556.938
35.38	607.235	36.4289	327.99	36.4289	335.536	36.4289	362.485	36.4289	370.856	36.4289	373.413	35.28	469.862
35.4	485.928	36.4509	341.33	36.4509	341.425	36.4509	359.258	36.4509	385.588	36.4509	379.635	35.3	396.517
35.42	380.024	36.4729	327.159	36.4729	356.252	36.4729	339.19	36.4729	397.199	36.4729	367.885	35.32	349.081
35.44	320.437	36.4949	333.554	36.4949	359	36.4949	363.693	36.4949	408.656	36.4949	370.07	35.34	330.959
35.46	307.204	36.5169	327.772	36.5169	344.615	36.5169	351.545	36.5169	390.86	36.5169	384.508	35.36	328.883
35.48	332.051	36.5389	329.584	36.5389	361.679	36.5389	347.853	36.5389	415.92	36.5389	390.463	35.38	326.478
35.5	371.082	36.5609	326.049	36.5609	366.281	36.5609	338.098	36.5609	420.561	36.5609	359.758	35.4	305.712
35.52	377.917	36.5829	344.416	36.5829	359.707	36.5829	344.586	36.5829	399.852	36.5829	358.83	35.42	261.928
35.54	343.94	36.6049	347.926	36.6049	357.232	36.6049	348	36.6049	372.484	36.6049	364.305	35.44	213.418
35.56	315.313	36.6269	347.781	36.6269	353.877	36.6269	346.439	36.6269	377.711	36.6269	373.588	35.46	176.59
35.58	323.552	36.6489	363.067	36.6489	360.93	36.6489	320.623	36.6489	393.688	36.6489	356.967	35.48	155.047
35.6	382.112	36.6709	362.168	36.6709	348.504	36.6709	331.717	36.6709	373.646	36.6709	335.088	35.5	147.019
35.62	497.849	36.6929	332.384	36.6929	330.283	36.6929	346.629	36.6929	372.088	36.6929	344.082	35.52	151.057
35.64	653.709	36.7149	338.448	36.7149	318.701	36.7149	354.809	36.7149	359.722	36.7149	344.51	35.54	167.19
35.66	769.24	36.7369	339.316	36.7369	343.95	36.7369	336.63	36.7369	353.631	36.7369	343.158	35.56	194.216
35.68	759.772	36.7589	310.802	36.7589	323.366	36.7589	345.817	36.7589	330.784	36.7589	335.31	35.58	226.243
35.7	670.6	36.7809	314.668	36.7809	339.802	36.7809	357.534	36.7809	347.802	36.7809	326.199	35.6	246.725
35.72	580.181	36.8029	334.46	36.8029	357.944	36.8029	337.024	36.8029	348.363	36.8029	346.097	35.62	251.343
35.74	499.439	36.8249	342.348	36.8249	345.738	36.8249	316.173	36.8249	334.63	36.8249	317.803	35.64	263.073
35.76	420.669	36.8469	324.024	36.8469	333.156	36.8469	335.687	36.8469	331.193	36.8469	342.917	35.66	300.772
35.78	363.674	36.8689	321.084	36.8689	343.907	36.8689	312.354	36.8689	318.177	36.8689	358.823	35.68	364.386
35.8	343.354	36.8909	347.918	36.8909	322.723	36.8909	331.349	36.8909	331.852	36.8909	334.938	35.7	434.051
35.82	348.943	36.9129	320.844	36.9129	333.227	36.9129	337.703	36.9129	329.238	36.9129	335.822	35.72	494.362
35.84	369.769	36.9349	274.218	36.9349	324.472	36.9349	323.708	36.9349	357.584	36.9349	328.378	35.74	553.844
35.86	419.31	36.9569	305.778	36.9569	295.047	36.9569	334.581	36.9569	361.895	36.9569	337.651	35.76	634.374
35.88	519.724	36.9789	327.525	36.9789	334.073	36.9789	325.226	36.9789	362	36.9789	375.141	35.78	739.519
35.9	674.97	37.0009	344.825	37.0009	352.814	37.0009	336.876	37.0009	336.268	37.0009	339.382	35.8	815.514
35.92	835.653	37.0229	309.028	37.0229	349.002	37.0229	289.087	37.0229	375.917	37.0229	350.974	35.82	824.59
35.94	913.13	37.0449	323.157	37.0449	350.043	37.0449	332.9	37.0449	334.513	37.0449	338.342	35.84	783.217
35.96	885.531	37.0669	333.363	37.0669	352.708	37.0669	326.637	37.0669	369.336	37.0669	361.655	35.86	747.736
35.98	786.343	37.0889	309.612	37.0889	341.417	37.0889	349.961	37.0889	346.049	37.0889	349.544	35.88	755.297
36	694.019	37.1109	300.511	37.1109	328.739	37.1109	348.693	37.1109	371.08	37.1109	361.313	35.9	770.148
36.02	650.56	37.1329	308.161	37.1329	357.131	37.1329	343.063	37.1329	350.956	37.1329	330.951	35.92	757.661
36.04	670.708	37.1549	282.893	37.1549	300.909	37.1549	343.773	37.1549	307.287	37.1549	347.347	35.94	757.286
36.06	752.958	37.1769	307.144	37.1769	311.824	37.1769	343.64	37.1769	326.872	37.1769	373.536	35.96	808.987
36.08	846.875	37.1989	321.006	37.1989	314.513	37.1989	367.088	37.1989	365.596	37.1989	349.504	35.98	864.705
36.1	895.146	37.2209	334.496	37.2209	352.073	37.2209	335.378	37.2209	352.324	37.2209	364.351	36	846.534
36.12	902.889	37.2429	300.623	37.2429	327.377	37.2429	357.754	37.2429	350.372	37.2429	370.13	36.02	771.25
36.14	859.808	37.2649	314.058	37.2649	322.31	37.2649	327.451	37.2649	370.296	37.2649	341.624	36.04	677.494
36.16	790.072	37.2869	321.022	37.2869	355.274	37.2869	327.288	37.2869	349.541	37.2869	372.666	36.06	580.817
36.18	725.258	37.3089	292.823	37.3089	318.456	37.3089	348.265	37.3089	363.838	37.3089	348.971	36.08	513.624
36.2	644.553	37.3309	320.389	37.3309	331.047	37.3309	359.826	37.3309	357.082	37.3309	357.829	36.1	489.557
36.22	537.954	37.3529	307.441	37.3529	348.478	37.3529	354.714	37.3529	331.981	37.3529	379.913	36.12	490.986
36.24	447.992	37.3749	307.582	37.3749	317.616	37.3749	338.781	37.3749	351.753	37.3749	396.603	36.14	510.557
36.26	397.876	37.3969	313.993	37.3969	309.055	37.3969	340.087	37.3969	374.571	37.3969	397.531	36.16	543.692
36.28	395.59	37.4189	303.018	37.4189	313.446	37.4189	319.741	37.4189	364.919	37.4189	406.33	36.18	585.81
36.3	443.846	37.4409	321.239	37.4409	328.894	37.4409	377.058	37.4409	384.29	37.4409	401.645	36.2	628.254
36.32	534.359	37.4629	341.69	37.4629	363.097	37.4629	369.292	37.4629	370.239	37.4629	407.133	36.22	651.631
36.34	647.055	37.4849	353.417	37.4849	335.202	37.4849	352.919	37.4849	370.099	37.4849	445.96	36.24	630.322
36.36	708.973	37.5069	326.276	37.5069	351.362	37.5069	347.272	37.5069	374.798	37.5069	439.187	36.26	559.247
36.38	640.128	37.5289	313.876	37.5289	347.883	37.5289	352.839	37.5289	406.752	37.5289	427.577	36.28	481.702
36.4	502.044	37.5509	313.769	37.5509	333.86	37.5509	373.909	37.5509	387.83	37.5509	407.371	36.3	433.818
36.42	389.978	37.5729	341.526	37.5729	339.908	37.5729	399.639	37.5729	398.124	37.5729	366.763	36.32	421.525
36.44	331.907	37.5949	338.572	37.5949	335.894	37.5949	398.103	37.5949	381.142	37.5949	378.148	36.34	434.024
36.46	323.759	37.6169	331.648	37.6169	344.671	37.6169	365.656	37.6169	363.987	37.6169	409.335	36.36	469.687
36.48	348.191	37.6389	310.461	37.6389	348.616	37.6389	353.769	37.6389	345.654	37.6389	389.502	36.38	519.577
36.5	367.165	37.6609	312.699	37.6609	337.04	37.6609	360.792	37.6609	349.659	37.6609	347	36.4	551.175
36.52	355.682	37.6829	314.268	37.6829	328.785	37.6829	353.62	37.6829	357.259	37.6829	355.526	36.42	538.564
36.54	343.67	37.7049	339.958	37.7049	329.361	37.7049	335.617	37.7049	349.872	37.7049	366.936	36.44	494.148
36.56	356.311	37.7269	338.608	37.7269	330.741	37.7269	335.791	37.7269	342.372	37.7269	358.047	36.46	465.739
36.58	383.254	37.7489	324.635	37.7489	347.289	37.7489	340.668	37.7489	338.256	37.7489	341.811	36.48	492.491
36.6	390.851	37.7709	324.106	37.7709	335.596	37.7709	335.503	37.7709	327.84	37.7709	332.458	36.5	579.264
36.62	380.535	37.7929	303.618	37.7929	348.678	37.7929	332.668	37.7929	342.397	37.7929	349.94	36.52	685.945
36.64	390.016	37.8149	310.111	37.8149	344.333	37.8149	356.445	37.8149	360.444	37.8149	358.111	36.54	740.197
36.66	422.729	37.8369	300.779	37.8369	337.779	37.8369	354.668	37.8369	361.913	37.8369	365.245	36.56	741.229
36.68	447.32	37.8589	290.062	37.8589	337.381	37.8589	337.655	37.8589	357.372	37.8589	381.469	36.58	749.054
36.7	460.25	37.8809	309.215	37.8809	333.079	37.8809	337.888	37.8809	348.593	37.8809	381.037	36.6	789.918
36.72	472.285	37.9029	337.417	37.9029	326.379	37.9029	343.468	37.9029	358.834	37.9029	360.256	36.62	843.43
36.74	470.572	37.9249	310.61	37.9249	327.906	37.9249	334.87	37.9249	359.352	37.9249	352.648	36.64	904.348
36.76	461.111	37.9469	276.445	37.9469	318.964	37.9469	342.137	37.9469	330.418	37.9469	373.809	36.66	965.269
36.78	459.771	37.9689	277.652	37.9689	327.549	37.9689	325.579	37.9689	319.774	37.9689	372.982	36.68	961.701
36.8	474.932	37.9909	288.142	37.9909	333.286	37.9909	298.714	37.9909	328.885	37.9909	368.257	36.7	889.675
36.82	529.903	38.0129	299.441	38.0129	327.115	38.0129	332.639	38.0129	326.339	38.0129	369.335	36.72	819.052
36.84	611.479	38.0349	303.567	38.0349	314.922	38.0349	340.412	38.0349	335.751	38.0349	368	36.74	774.243
36.86	649.218	38.0569	315.013	38.0569	329.447	38.0569	328.159	38.0569	335.987	38.0569	374.376	36.76	724.189
36.88	629.315	38.0789	317.673	38.0789	346.776	38.0789	342.615	38.0789	333.327	38.0789	366.569	36.78	643.324
36.9	607.707	38.1009	304.937	38.1009	346.187	38.1009	329.643	38.1009	335.187	38.1009	370.085	36.8	535.782
36.92	610.836	38.1229	315.646	38.1229	333.286	38.1229	326.097	38.1229	356.195	38.1229	367.519	36.82	447.115
36.94	662.684	38.1449	317.825	38.1449	330.402	38.1449	321.053	38.1449	354.28	38.1449	348.424	36.84	396.493
36.96	769.027	38.1669	301.46	38.1669	324.666	38.1669	343.491	38.1669	355.258	38.1669	356.387	36.86	369.382
36.98	860.264	38.1889	327.016	38.1889	320.653	38.1889	350.852	38.1889	353.813	38.1889	355.199	36.88	349.382
37	840.514	38.2109	340.006	38.2109	315.009	38.2109	352.657	38.2109	337.352	38.2109	383.95	36.9	342.023
37.02	714.861	38.2329	337.322	38.2329	325.56	38.2329	345.83	38.2329	309.305	38.2329	369.135	36.92	356.772
37.04	556.027	38.2549	331.478	38.2549	347.186	38.2549	357.566	38.2549	352.841	38.2549	341.575	36.94	397.607
37.06	417.724	38.2769	347.969	38.2769	340.651	38.2769	385.374	38.2769	360.841	38.2769	370.425	36.96	457.293
37.08	317.519	38.2989	319.543	38.2989	335.715	38.2989	375.414	38.2989	334.699	38.2989	344.968	36.98	508.31
37.1	259.435	38.3209	314.453	38.3209	336.727	38.3209	392.723	38.3209	334.271	38.3209	360.267	37	520.9
37.12	237.855	38.3429	321.697	38.3429	308.162	38.3429	363.55	38.3429	321.472	38.3429	357.951	37.02	502.754
37.14	243.616	38.3649	313.979	38.3649	301.759	38.3649	350.752	38.3649	303.972	38.3649	341.724	37.04	475.915
37.16	257.427	38.3869	306.416	38.3869	335.089	38.3869	357.112	38.3869	309.168	38.3869	346.404	37.06	450.063
37.18	247.986	38.4089	291.803	38.4089	320.935	38.4089	360.553	38.4089	300.355	38.4089	327.263	37.08	414.182
37.2	215.229	38.4309	285.634	38.4309	351.064	38.4309	324.725	38.4309	297	38.4309	350.178	37.1	374.253
37.22	186.937	38.4529	301.018	38.4529	341.779	38.4529	355.044	38.4529	318.624	38.4529	331.571	37.12	338.663
37.24	177.34	38.4749	312.319	38.4749	319.923	38.4749	356.055	38.4749	319.121	38.4749	320.934	37.14	326.992
37.26	189.304	38.4969	290.061	38.4969	305.269	38.4969	320.981	38.4969	312.222	38.4969	320	37.16	355.477
37.28	220.654	38.5189	305.944	38.5189	333.159	38.5189	326.566	38.5189	343.673	38.5189	333.404	37.18	423.032
37.3	257.944	38.5409	296.399	38.5409	352.601	38.5409	322.2	38.5409	355.95	38.5409	343.65	37.2	504.375
37.32	274.026	38.5629	318.146	38.5629	339.478	38.5629	364.117	38.5629	321.644	38.5629	345.862	37.22	558.314
37.34	270.859	38.5849	300.134	38.5849	343.997	38.5849	327.268	38.5849	333.493	38.5849	321.51	37.24	577.238
37.36	277.673	38.6069	316.512	38.6069	367.173	38.6069	346.721	38.6069	343.982	38.6069	310.905	37.26	572.904
37.38	302.9	38.6289	344.178	38.6289	342.124	38.6289	339.209	38.6289	347.698	38.6289	308.202	37.28	543.414
37.4	346.074	38.6509	326.035	38.6509	321.681	38.6509	303.363	38.6509	346.177	38.6509	332.611	37.3	507.415
37.42	411.743	38.6729	322.152	38.6729	311.686	38.6729	339.723	38.6729	359.857	38.6729	321.143	37.32	501.523
37.44	502.389	38.6949	309.831	38.6949	328.786	38.6949	357.041	38.6949	360.064	38.6949	326.553	37.34	530.648
37.46	586.719	38.7169	330.813	38.7169	349.916	38.7169	335.239	38.7169	309.736	38.7169	358.297	37.36	563.574
37.48	589.136	38.7389	342.567	38.7389	351	38.7389	334	38.7389	294.511	38.7389	325.416	37.38	573.02
37.5	511.77	38.7609	373.162	38.7609	360.73	38.7609	335.946	38.7609	314.432	38.7609	362.919	37.4	566.99
37.52	427.113	38.7829	379.912	38.7829	366.912	38.7829	348.808	38.7829	319.926	38.7829	318.678	37.42	562.604
37.54	370.281	38.8049	395.961	38.8049	378.971	38.8049	304.11	38.8049	292.069	38.8049	335.956	37.44	560.948
37.56	344.38	38.8269	392.862	38.8269	346.843	38.8269	328.236	38.8269	324.216	38.8269	336.177	37.46	539.763
37.58	325.397	38.8489	379.376	38.8489	331.066	38.8489	351.845	38.8489	345.668	38.8489	353.513	37.48	479.233
37.6	292.456	38.8709	395.105	38.8709	335.205	38.8709	344.38	38.8709	331.792	38.8709	331.587	37.5	409.01
37.62	252.533	38.8929	369.206	38.8929	367.318	38.8929	327.047	38.8929	352.132	38.8929	321.121	37.52	367.234
37.64	216.646	38.9149	353.177	38.9149	332.764	38.9149	326.879	38.9149	317.068	38.9149	342.584	37.54	355.229
37.66	197.572	38.9369	356.499	38.9369	327.859	38.9369	308.715	38.9369	363.148	38.9369	320.998	37.56	360.233
37.68	202.034	38.9589	360.242	38.9589	316.845	38.9589	306.922	38.9589	329.51	38.9589	333.582	37.58	389.641
37.7	233.071	38.9809	328.466	38.9809	358.808	38.9809	328.575	38.9809	362.152	38.9809	328.137	37.6	468.53
37.72	289.902	39.0029	320.382	39.0029	355.702	39.0029	334.216	39.0029	308.514	39.0029	321.947	37.62	613.599
37.74	355.994	39.0249	369.386	39.0249	344.277	39.0249	333.35	39.0249	323.65	39.0249	340.65	37.64	803.414
37.76	391.911	39.0469	343.796	39.0469	341.92	39.0469	313.204	39.0469	346.053	39.0469	358.805	37.66	948.953
37.78	399.66	39.0689	346.969	39.0689	356.069	39.0689	314.672	39.0689	360.634	39.0689	350.42	37.68	957.951
37.8	422.464	39.0909	334.056	39.0909	326.056	39.0909	350.696	39.0909	328.371	39.0909	351.405	37.7	836.696
37.82	462.669	39.1129	325.608	39.1129	325.24	39.1129	331.134	39.1129	328.732	39.1129	370.76	37.72	685.125
37.84	498.892	39.1349	318.277	39.1349	344.545	39.1349	320.909	39.1349	344.089	39.1349	353.638	37.74	558.808
37.86	517.219	39.1569	360	39.1569	343.049	39.1569	323.574	39.1569	327.893	39.1569	371.359	37.76	471.226
37.88	522.709	39.1789	360.206	39.1789	368.749	39.1789	353.142	39.1789	317.478	39.1789	373.283	37.78	423.748
37.9	538.16	39.2009	352.686	39.2009	381.749	39.2009	340.312	39.2009	327	39.2009	359.656	37.8	402.422
37.92	531.773	39.2229	325.773	39.2229	353.064	39.2229	318.151	39.2229	327.924	39.2229	362.231	37.82	393.855
37.94	469.525	39.2449	336.217	39.2449	321.217	39.2449	312.973	39.2449	327.593	39.2449	355.212	37.84	384.896
37.96	392.599	39.2669	335.398	39.2669	333.437	39.2669	325.715	39.2669	320.324	39.2669	333.557	37.86	369.327
37.98	333.614	39.2889	311.55	39.2889	357.464	39.2889	354.268	39.2889	323.301	39.2889	348.503	37.88	353.488
38	297.451	39.3109	298.413	39.3109	346.192	39.3109	340.428	39.3109	310.325	39.3109	365.357	37.9	334.446
38.02	272.402	39.3329	330.687	39.3329	330.361	39.3329	297.149	39.3329	324.878	39.3329	349.564	37.92	316.869
38.04	250.227	39.3549	299.588	39.3549	348.428	39.3549	297.327	39.3549	323.037	39.3549	338.572	37.94	324.674
38.06	243.299	39.3769	294.369	39.3769	346.562	39.3769	328.732	39.3769	321.928	39.3769	357.879	37.96	377.42
38.08	260.848	39.3989	337.8	39.3989	352.153	39.3989	322.377	39.3989	330.436	39.3989	362.506	37.98	483.814
38.1	297.525	39.4209	309.875	39.4209	319.849	39.4209	321.151	39.4209	324.618	39.4209	325.141	38	629.203
38.12	336.158	39.4429	302.478	39.4429	306.938	39.4429	327.336	39.4429	349.832	39.4429	320.62	38.02	754.217
38.14	380.734	39.4649	300.773	39.4649	303.169	39.4649	305.279	39.4649	359.029	39.4649	339.267	38.04	800.211
38.16	450.23	39.4869	293.029	39.4869	306.814	39.4869	286.136	39.4869	349.343	39.4869	327.4	38.06	769.338
38.18	525.656	39.5089	301.909	39.5089	330.117	39.5089	302.462	39.5089	323.173	39.5089	317.817	38.08	688.942
38.2	562.69	39.5309	305.984	39.5309	340.131	39.5309	332.66	39.5309	320.162	39.5309	328.387	38.1	585.29
38.22	543.443	39.5529	316.294	39.5529	332.816	39.5529	334.445	39.5529	317.57	39.5529	327.662	38.12	474.654
38.24	483.244	39.5749	325.162	39.5749	335.439	39.5749	321.855	39.5749	325.711	39.5749	324.439	38.14	384.891
38.26	439.944	39.5969	319.92	39.5969	332.4	39.5969	324.32	39.5969	331.52	39.5969	327.561	38.16	330.287
38.28	450.157	39.6189	332.262	39.6189	330.311	39.6189	318.311	39.6189	329.215	39.6189	323.812	38.18	302.961
38.3	498.949	39.6409	321.991	39.6409	325.181	39.6409	312.717	39.6409	313.566	39.6409	306.252	38.2	284.157
38.32	526.518	39.6629	310.338	39.6629	321.416	39.6629	306.508	39.6629	292.601	39.6629	331.46	38.22	267.533
38.34	495.834	39.6849	329.654	39.6849	304.662	39.6849	303.316	39.6849	282.913	39.6849	313.908	38.24	263.151
38.36	436.928	39.7069	339.982	39.7069	299.507	39.7069	322.531	39.7069	279.979	39.7069	278.522	38.26	284.518
38.38	382.141	39.7289	305.743	39.7289	306.624	39.7289	335.055	39.7289	280.707	39.7289	298.33	38.28	335.439
38.4	354.282	39.7509	288.469	39.7509	330.99	39.7509	331.213	39.7509	288.526	39.7509	301.583	38.3	403.543
38.42	363.887	39.7729	301.307	39.7729	327.466	39.7729	298.544	39.7729	291.692	39.7729	299.384	38.32	461.467
38.44	393.236	39.7949	305.551	39.7949	312.854	39.7949	297.026	39.7949	309.969	39.7949	305.652	38.34	493.952
38.46	404.664	39.8169	303.748	39.8169	300.801	39.8169	303.178	39.8169	316.245	39.8169	305.311	38.36	515.726
38.48	373.057	39.8389	308.327	39.8389	319.487	39.8389	299.752	39.8389	304.673	39.8389	305.15	38.38	564.184
38.5	314.667	39.8609	303.012	39.8609	312.624	39.8609	307.525	39.8609	304.7	39.8609	293.662	38.4	670.588
38.52	269.477	39.8829	281.005	39.8829	297.398	39.8829	301.003	39.8829	306.8	39.8829	307.793	38.42	806.016
38.54	254.111	39.9049	309.562	39.9049	307.121	39.9049	315.199	39.9049	323.139	39.9049	312.594	38.44	870.198
38.56	267.075	39.9269	315.893	39.9269	320.366	39.9269	316.137	39.9269	314.02	39.9269	300.38	38.46	837.831
38.58	295.536	39.9489	327.92	39.9489	294.166	39.9489	306.453	39.9489	305.82	39.9489	299.547	38.48	774.598
38.6	321.238	39.9709	331.914	39.9709	285.735	39.9709	301.755	39.9709	295.021	39.9709	290.616	38.5	684.599
38.62	352.642	39.9929	346.177	39.9929	298.274	39.9929	292.726	39.9929	319.741	39.9929	289.629	38.52	593.321
38.64	409.258	40.0149	340.508	40.0149	320.859	40.0149	296.409	40.0149	319.161	40.0149	319.616	38.54	546.229
38.66	477.07	40.0369	322.712	40.0369	327.942	40.0369	291.084	40.0369	309.628	40.0369	329.571	38.56	547.189
38.68	523.971	40.0589	341.038	40.0589	305.358	40.0589	296.076	40.0589	317.378	40.0589	325.207	38.58	594.777
38.7	558.56	40.0809	309.085	40.0809	303.104	40.0809	311.367	40.0809	320.29	40.0809	305.529	38.6	674.427
38.72	596.889	40.1029	306.454	40.1029	292.991	40.1029	323.95	40.1029	312.773	40.1029	307.395	38.62	728.843
38.74	648.159	40.1249	324.495	40.1249	312.255	40.1249	325.53	40.1249	307.06	40.1249	307.325	38.64	723.258
38.76	729.229	40.1469	353.661	40.1469	303.812	40.1469	328.736	40.1469	305.253	40.1469	314.22	38.66	689.347
38.78	845.953	40.1689	322.501	40.1689	327.624	40.1689	322.404	40.1689	292.847	40.1689	320.798	38.68	652.566
38.8	984.071	40.1909	332.385	40.1909	290.687	40.1909	328.491	40.1909	300.578	40.1909	320.456	38.7	597.866
38.82	1065.73	40.2129	335.863	40.2129	287.978	40.2129	331	40.2129	295.374	40.2129	319.216	38.72	540.514
38.84	1049.81	40.2349	310.31	40.2349	320.469	40.2349	338.168	40.2349	308.133	40.2349	320.593	38.74	500.348
38.86	1011.64	40.2569	316.131	40.2569	326.382	40.2569	293.901	40.2569	303.912	40.2569	316.147	38.76	496.94
38.88	974.238	40.2789	321.463	40.2789	324.358	40.2789	302.705	40.2789	303.642	40.2789	295.295	38.78	540.012
38.9	872.271	40.3009	322.833	40.3009	306.5	40.3009	312.833	40.3009	284.833	40.3009	301.833	38.8	587.154
38.92	726.637	40.3229	295.94	40.3229	310.611	40.3229	304.698	40.3229	286.919	40.3229	313.302	38.82	572.427
38.94	592.69	40.3449	305.585	40.3449	333.448	40.3449	297.852	40.3449	306.874	40.3449	278.967	38.84	514.702
38.96	505.718	40.3669	317.572	40.3669	339.611	40.3669	302.221	40.3669	310.87	40.3669	266.038	38.86	468.457
38.98	475.231	40.3889	298.702	40.3889	337.353	40.3889	310.06	40.3889	307.47	40.3889	340.895	38.88	451.445
39	480.159	40.4109	289.736	40.4109	326.262	40.4109	332.475	40.4109	333.844	40.4109	318.788	38.9	449.964
39.02	506.23	40.4329	298.978	40.4329	323.186	40.4329	297.81	40.4329	312.509	40.4329	312.279	38.92	433.31
39.04	560.286	40.4549	345.049	40.4549	350.581	40.4549	313.307	40.4549	302.645	40.4549	312.919	38.94	397.914
39.06	657.237	40.4769	344.342	40.4769	312.007	40.4769	316.863	40.4769	310.385	40.4769	296.23	38.96	369.619
39.08	808.267	40.4989	296.802	40.4989	326.935	40.4989	309.448	40.4989	277.018	40.4989	304.44	38.98	370.743
39.1	964.962	40.5209	317.906	40.5209	333.737	40.5209	314.737	40.5209	286.475	40.5209	309.781	39	410.491
39.12	1014.1	40.5429	334.497	40.5429	333.031	40.5429	309.189	40.5429	281.189	40.5429	331.308	39.02	475.411
39.14	916.432	40.5649	314.403	40.5649	358.502	40.5649	302.134	40.5649	298.655	40.5649	280.997	39.04	528.174
39.16	779.87	40.5869	327.904	40.5869	312.323	40.5869	323.849	40.5869	333.759	40.5869	298.869	39.06	560.48
39.18	652.083	40.6089	332.876	40.6089	346.032	40.6089	340.913	40.6089	288.119	40.6089	296.946	39.08	597.288
39.2	529.258	40.6309	309.894	40.6309	351.841	40.6309	324.664	40.6309	309.734	40.6309	287.301	39.1	656.965
39.22	439.609	40.6529	304.69	40.6529	342.43	40.6529	306.63	40.6529	295.72	40.6529	303.94	39.12	730.039
39.24	387.85	40.6749	326.45	40.6749	324.042	40.6749	325.858	40.6749	317.943	40.6749	300.943	39.14	807.944
39.26	361.904	40.6969	315.474	40.6969	326.637	40.6969	300.437	40.6969	294.6	40.6969	278.037	39.16	869.785
39.28	359.023	40.7189	341.201	40.7189	351.79	40.7189	309.137	40.7189	306.672	40.7189	292.657	39.18	869.141
39.3	365.615	40.7409	342.259	40.7409	308.108	40.7409	323.971	40.7409	327.546	40.7409	252.174	39.2	824.151
39.32	355.587	40.7629	322	40.7629	317.525	40.7629	312.549	40.7629	298.909	40.7629	323.543	39.22	761.381
39.34	337.63	40.7849	320.444	40.7849	287.253	40.7849	317.066	40.7849	299.349	40.7849	320.037	39.24	669.334
39.36	344.251	40.8069	308.392	40.8069	319.707	40.8069	311.089	40.8069	309.956	40.8069	325.751	39.26	564.447
39.38	394.855	40.8289	316.947	40.8289	289.181	40.8289	323.022	40.8289	299.947	40.8289	295.482	39.28	490.471
39.4	489.677	40.8509	301.313	40.8509	302.031	40.8509	300.64	40.8509	293.452	40.8509	264.187	39.3	451.714
39.42	603.999	40.8729	295.281	40.8729	293.364	40.8729	327.318	40.8729	333.495	40.8729	302.612	39.32	431.868
39.44	714.988	40.8949	315.035	40.8949	308.035	40.8949	314.035	40.8949	302.67	40.8949	309.304	39.34	428.701
39.46	790.415	40.9169	295.887	40.9169	292.26	40.9169	300.212	40.9169	301.71	40.9169	322.45	39.36	429.284
39.48	744.685	40.9389	302.847	40.9389	312	40.9389	324.256	40.9389	311.263	40.9389	309.606	39.38	413.185
[truncated: 526 more rows]

## Sheet: Figure 3c
CP1-2β as simulated		Heated at 208 °C for 3 min		Heated at 208 °C for 0.5 h		Heated at 208 °C for 1.0 h		Heated at 208 °C for 2.0 h		Heated at 208 °C for 4.0 h		CP1-1' as simulated
[truncated: 2,252 more rows]

[truncated: 22 more sheets: Figure 3d, Supplymentary figure 21a, Supplymentary figure 21b, Supplymentary figure 21c, Supplymentary figure 21d, Supplymentary figure 21e, Supplymentary figure 22a, Supplymentary figure 22b, Supplymentary figure 22c, Supplymentary figure 22d, Supplymentary figure 23a, Supplymentary figure 23b, Supplymentary figure 23c, Supplymentary figure 23d, Supplymentary figure 23e, Supplymentary figure 24a, Supplymentary figure 24b, Supplymentary figure 24c, Supplymentary figure 25a, Supplymentary figure 25b …]
